# Supplementary material for: Isoform-specific and ubiquitination dependent recruitment of Tet1 to replicating heterochromatin modulates methylcytosine oxidation
Source: Nat Commun. 2022 Sep 2;13:5173. doi: 10.1038/s41467-022-32799-8 (PMC9440122; doi:10.1038/s41467-022-32799-8)
Supplement: Supplementary file 3 — Supplementary data 1 [file 41467_2022_32799_MOESM3_ESM.xlsx]

## Sheet: Hoja1
Supplementary Data 1: Plot statistics
Figure	Sample	n/replicates	Mean	StDev	p-Value		n: number of cells of all replicates (if not stated otherwise), StDev: standard deviation, 95% CI: 95% confidence interval,
1C	MCF10a vs MCF7 (1 - 2)						p-value: calculated as stated in figure legends and material and methods section.
	5mC	23 - 17	2.084 - 1.009	0.708 - 1.439	0.0000001289 (1 - 2)
	5hmC	19 - 20	0.415 - 1.242	0.978 - 0.674	0.000000004033 (1 - 2)		n.s., not significant, is given for p-values > or equal to 0.05; one star (*) is given for p-values < 0.05 and > or equal to 0.005;
	5fC	21 - 17	1.671 - 1.934	0.526 - 0.001	0.008628 (1 - 2)		two stars (**) is given for values < 0.005 and > or equal to 0.0005; three stars (***) is given for values < 0.0005.
	5caC	17 - 16	1.218 - 1.528	0.305 - 0.381	0.004753 (1 - 2)		P-values from independent two-group comparison are shown in the table followed by the numbers assigned to each group in brackets.
1D	MCF10a vs MCF7	14 - 13	1.057001209 -	0.142008585 - 0.106361707	0.4286		For example, in Figure S5D, 0.0002057 is the p-value obtained after the comparison (1-2), 1 GFP and 2 Tet1s.
	TET1		1.09367
1E	MCF10a vs MCF7	16 - 17	2.166869832 -	0.768736701 -	0.6773
	TET1s		1.90765	0.869117
	MCF10a TET1 vs TET1s				0.008803
	MCF7 TET1 vs TET1s				0.0004995
	MCF10a vs MCF7 TET1				0.4286
	MCF10a vs MCF7 TET1s				0.6773
1F	MCF10a no synchro.	10767	54.6905	31.8764	2.2e-16 for all groups
	MCF10a Thy. synchro.	3433	65.565	33.7661
	MCF10a no synchro.	31241	432.694	271.501
	MCF10a Thy. synchro.	29977	599.81	236.839
2B	Early S phase	11	0.0048	0.133097	0.08398 (1-2)
	1 Tet1	11	-0.0954545	0.123723	5.478e-05 (2-4)
	2 Tet1s				0.9737 (1-3)
					0.01359 (2-3)
	Late S phase	12	0.0275833	0.045316
	3 Tet1	12	0.475	0.132288
	4 Tet1s
2C	Tet1	10	1.01819	0.0307046	1.748e-06
	Tet1s	13	2.03798	0.662954
2D	MCF7	48488	2.47395	0.895162	4.033e-09 for all groups
	MCF10a	16037	1.15119	0.357592
	C2C12	28766	1	0.398142
	Tet1s (all groups)	16786	3.63199	0.503385
	Tet1-CD (all groups)	61066	3.60171	2.26484
2E	Tet1-CD	15	1.71987	0.268967	0.05562
	Tet1-CDmut	15	1.57016	0.305858
2F	Tet2	11	0.99927	0.00293072
	Tet2-CD	15	0.985956	0.0108948
	Tet3	11	0.982847	0.0154624
	Tet3-CD	15	0.989258	0.00785205
2G	Input:	3 independent experiments	1	0
	GFP		1.06216	0.0574351
	GFP (late S)		1.05733	0.136417
	GFP-MeCP2		1.11859	0.189823
	GFP-Tet1-CD		1.14614	0.00843666
	GFP-Tet1-CD (late S)		1.12077	0.254176
	GFP-Tet1		1.04447	0.241112
	GFP-Tet1 (late S)
	Binding:		0.000174176	0.000176512
	GFP		0.00141019	0.00187276
	GFP (late S)		1.17539	0.324913
	GFP-MeCP2		0.919013	0.221759
	GFP-MeCP2 (late S)		0.094966	0.156484
	GFP-Tet1-CD		0.989609	0.135795
	GFP-Tet1-CD (late S)		0.0036499	0.00326198
	GFP-Tet1		0.00052297	0.000447209
	GFP-Tet1 (late S)
3A	GFP low	4451	0.256598	0.202352	2.2e-16 for all groups
	GFP mid	1671	255915124	0.211546
	GFP high	136	0.262386	0.256939
	Tet1 low	2043	0.27841	0.248527
	Tet1 mid	1007	0.292172	0.263341
	Tet1 high	122	0.424173	0.470355
	Tet1s low	4203	0.486362	0.50542
	Tet1s mid	1594	0.750303	0.915292
	Tet1s high	166	1.26657	1.53006
3B	No synchro.				2.2e-16 for all groups
	C2C12 (no transfected)	15086	44.7512	6.25056
	C2C12 Tet1s - low	833	54.1173	23.22
	C2C12 Tet1s - mid	15482	79.7553	29.9312
	C2C12 Tet1s - high	1985	101.026	71.773
	Thymidine synchro.
	C2C12 (no transfected)	5069	47.9566	7.34724
	C2C12 Tet1s - low	12931	63.517	64.0222
	C2C12 Tet1s - mid	7260	84.7879	54.3237
	C2C12 Tet1s - high	851	127.606	92.83
4A	Tet1	10	1.01819	0.0307046	0.1823
	Tet1Δ1-389	11	1.05161	0.0740667	0.002756
	Tet1Δ566-833	10	1.10611	0.0795907	0.0653
	Tet1-ZF	11	0.995911	0.00909951
4B	1 Tet1-ZF-CD	9967	1 Low- 0,347	1 Low- 0,158	2.2e-16 for all groups
			1 Mid- 0,493	1 Mid- 0,291
			1 High- 1,212	1 High- 0,994
	2 Tet1-CD	12810	2 Low- 0,634	2 Low- 0,489
			2 Mid- 0,634	2 Mid- 1,027
			2 High- 4,087	2 High- 2,848
4C	Tet1-ZF-CD	10	0.517275	0.258308	2.165e-05
	Tet1-CD	10	1.95224	0.866552
4E			T-half (s)		0.004786
	Tet1-ZF-CD	13	10.676	6.76342
	Tet1-CD	11	5.379	2.27611
5E	1 E14wt + Uhrf1	9	1.375	0.301863	4.571e-05 (1-2)
	2 E14-/- + GFP	13	1.00532	0.0441478	0.2766 (1-3)
	3 E14-/- + Uhrf1	10	1.22722	0.156709	4.101e-06 (1-4)
	4 E14-/- + Uhrf2	23	1.02934	0.0757573	8.66e-05 (2-3)
					8.333e-05 (3-4)
	Single domain deletion
	5 E14-/- + ΔUBL	22	1.04407	0.0415682	0.006107 (2-5)
	6 E14-/- + ΔTTD	17	1.08302	0.0742055	0.002182 (2-6)
	7 E14-/- + ΔPHD	12	1.0476	0.0638522	0.01057 (2-7)
	8 E14-/- + ΔSRA	12	1.11575	0.182566	0.01057 (2-8)
	9 E14-/- + ΔRING	16	1.22727	0.123511	1.15e-07 (2-9)
	Single domain
	10 E14wt + GFP	9	2065875158	0,258383045	2.165xe-05 (12-13)
	11 E14-/- + GFP	10	1028124473	0,223151948	0.06928 (12-14)
	12 E14-/- + SRA	12	1853790119	0,243928719	3.093xe-06 (13-14)
5G	Tet-CD+GFP-Uhrf1_SRA	184	Given as percentage	Given as percentage	Given as percentage
	Tet1-CD+GFP-Uhrf1_SRA+GBP-MaSat	147
6C	1 Tet1s	13	2.03798	0.662954	3.854xe-08 (1-2)
	2 Tet1s-K852R	18	0.985192	0.00740664	8.858xe-09 (1-3)
	3 Tet1s-K852E	21	0.985027	0.0244305	0.08513 (2-3)
6D	GFP low	4362	0.0325762	0.0139644	2.2xe-16 for all groups
	GFP mid	6523	0.0349462	0.016673
	GFP high	1063	0.0365263	0.0289222
	Tet1s low	21485	0.394764	0.12273
	Tet1s mid	4974	0.703926	0.53645
	Tet1s high	617	1.48453	1.03887
	Tet1s-K852R low	5028	0.409707	0.204679
	Tet1s-K852R mid	2043	0.969492	1.28962
	Tet1s-K852R high	414	1.78256	1.67412
	Tet1s-K852E low	9165	0.34084	0.167701
	Tet1s-K852E mid	6618	0.373666	0.167827
	Tet1s-K852E high	1121	0.407305	0.195749
6F	1 GFP NP	19	1	0.0293028	Inside pericentric HC
	2 GFP HC	19	1	0.0890927	0.3318 (2-3)
	3 Tet1s NP	50	1.70544	0.605759	2.987xe-12 (2-4)
	4 Tet1s HC	50	3.11738	1.69452
	5 Tet1s-K852R NP	33	2.36839	0.765407	Outside pericentric HC
	6 Tet1s-K852R HC	33	2.34045	0.772386	0.494 (2-4)
	7 Tet1s-K852E NP	39	1.46458	0.1361	8.868xe-06 (2-3)
	8 Tet1s-K852E HC	39	1.35311	0.132832
6G	Input:	3 independent experiments
	GFP		1	0
	GFP-Tet1-CD (late S)		0.950105	0.0888653
	GFP-Tet1s-K852R		0.899486	0.159811
	GFP-Tet1s-K852R (late S)		0.888275	0.107947
	GFP-Tet1s-K852E		0.880992	0.118269
	GFP-Tet1s-K852E (late S)		0.932461	0.105803
	Binding:
	GFP		0.00187214	0.00365863
	GFP-Tet1-CD (late S)		0.896977	0.0436451
	GFP-Tet1s-K852R		0.0293679	0.050181
	GFP-Tet1s-K852R (late S)		0.00296706	0.00495859
	GFP-Tet1s-K852E		0.0474418	0.0431796
	GFP-Tet1s-K852E (late S)		0.0221104	0.0438644
6I	Not late S	11	T-half (s)	4.98	8.569xe-05 (1-4)
	1 Tet1s	14	2.21	5.82	0.6065 (2-5)
	2 Tet1s-K852R	13	3.18	2.08	0.8045 (3-6)
	3 Tet1s-K852E		2.25		0.5849 (1-2)
					0.7264 (1-3)
	Late S	16		13.25	0.04672 (2-3)
	4 Tet1s	12	16.65	1.35	6.903xe-06 (4-5)
	5 Tet1s-K852R	15	2.01	2.67	7.343xe-05 (4-6)
	6 Tet1s-K852E		3.05		0.1261 (5-6)
7D	1 Control+DMSO	19	2.1286	0.402656	1.417xe-08 (1-2)
	2 siRNA_VprBP	12	1.03309	0.088085	5.658xe-11 (1-3)
	3 +Cul4_inhibitor	19	1.13622	0.121457	0.02544 (2-3)
7E	1 +DMSO	14	0.820721	0.590435	Euchromatin
	Euchromatin		27.0167	36.9131	0.1048 (1-2)
	Heterochromatin
	2 + Cul4 inh.	13	0.585688	0.500347	Heterochromatin
	Euchromatin		7.52678	7.18454	0.001255 (1-2)
	Heterochromatin
8B	5mC	14645	1.23028	0.431666	2.2xe-16 for all groups
	1 MCF10a	10733	1	0.607465
	2 MCF7	19761	0.768446	0.396718
	3 MCF7 TET1 KO cH3	15134	0.738958	0.357679
	4 MCF7 TET1 KO cH7	9849	0.488901	0.286611
	5 MCF7 TET1 KO/TET1s-K852R	49136	0.67192	0.649225
	6 MCF7 TET1 KO/TET1s-K852R	19761	1.54146	1.55381
	7 MCF7 TET1/TET1s KO a11	47006	0.795955	0.735457
	8 MCF7 TET1/TET1s KO b5
	5hmC	15210	0.772332	0.369696
	1 MCF10a	10734	1	0.830909
	2 MCF7	19761	1.54146	0.795955
	3 MCF7 TET1 KO cH3	15134	1.15349	0.542291
	4 MCF7 TET1 KO cH7	9410	2.46888	1.54438
	5 MCF7 TET1 KO/TET1s-K852R	49022	1.91663	1.23351
	6 MCF7 TET1 KO/TET1s-K852R	47006	0.689984	0.326714
	7 MCF7 TET1/TET1s KO a11	15134	0.738958	0.357679
	8 MCF7 TET1/TET1s KO b5
8C	5mC	3 replicates	0.0381322	0.00153167	5mC
	1 MCF10a		0.0296028	0.00537065	0.069 (1-2) 0.003 (1-3)
	2 MCF7	Given as percentage	0.0239511	0.00349116	0.0054 (1-4) 0.049 (1-5)
	3 MCF7 TET1 KO cH3		0.0301926	0.00197039	0.026 (1-6) 0.0092 (1-7)
	4 MCF7 TET1 KO cH7		0.0197078	0.0113092	0.1588 (1-8) 0.002 (2-3)
	5 MCF7 TET1 KO/TET1s-K852R		0.0233526	0.00345196	0.8638 (2-4) 0.3467 (2-5)
	6 MCF7 TET1 KO/TET1s-K852R		0.047004	0.00293413	0.2066 (2-6) 0.0166 (2-7)
	7 MCF7 TET1/TET1s KO a11		0.043644	0.00529769	0.0638 (2-8) 0.05262 (3-4)
	8 MCF7 TET1/TET1s KO b5				0.5631 (3-5) 0.844 (3-6)
					0.0009 (3-7) 0.0059 (3-8)
	5hmC		0.00553864	0.00060508	0.1882 (4-5) 0.0432 (4-6)
	1 MCF10a		0.00890935	0.00237452	0.0012 (4-7) 0.0149 (4-8)
	2 MCF7		0.00904748	0.000363895	0.6168 (5-6) 0.0154 (5-7)
	3 MCF7 TET1 KO cH3		0.006434	0.00190594	0.0295 (5-8) 0.0008 (6-7)
	4 MCF7 TET1 KO cH7		0.0115188	0.00381072	0.0053 (6-8) 0.3849 (7-8)
	5 MCF7 TET1 KO/TET1s-K852R		0.0113343	0.0017555
	6 MCF7 TET1 KO/TET1s-K852R		0.00500195	0.0015381	5hmC
	7 MCF7 TET1/TET1s KO a11		0.00587506	0.000861277	0.0759 (1-2) 0.0011 (1-3)
	8 MCF7 TET1/TET1s KO b5				0.4777 (1-4) 0.054 (1-5)
					0.0061 (1-6) 0.6203 (1-7)
	5fC		4.30143e-05	1.32298e-05	0.5567 (1-8) 0.9467 (2-3)
	1 MCF10a		5.92177e-05	4.26525e-05	0.2301 (2-4) 0.3731 (2-5)
	2 MCF7		6.56207e-05	1.70844e-05	0.2381 (2-6) 0.0754 (2-7)
	3 MCF7 TET1 KO cH3		4.54781e-05	9.92125e-06	0.1126 (2-8) 0.0812 (3-4)
	4 MCF7 TET1 KO cH7		7.31989e-05	3.08916e-05	0.3204 (3-5) 0.0968 (3-6)
	5 MCF7 TET1 KO/TET1s-K852R		6.70498e-05	3.50246e-05	0.0111 (3-7) 0.0055 (3-8)
	6 MCF7 TET1 KO/TET1s-K852R		3.26653e-05	2.01053e-06	0.1061 (4-5) 0.0316 (4-6)
	7 MCF7 TET1/TET1s KO a11		3.49368e-05	5.44265e-06	0.3732 (4-7) 0.7015 (4-8)
	8 MCF7 TET1/TET1s KO b5				0.9383 (5-6) 0.0511 (5-7)
					0.0679 (5-8) 0.0096 (6-7)
	5caC		0.00448288	0.000271588	0.0097 (6-8) 0.4232 (7-8)
	1 MCF10a		0.00643364	0.00576247
	2 MCF7		0.00570175	0.00376774	5fC
	3 MCF7 TET1 KO cH3		0.00581355	0.00353083	0.5642 (1-2) 0.2893 (1-3)
	4 MCF7 TET1 KO cH7		0.00765972	0.00204921	0.8059 (1-4) 0.1945 (1-5)
	5 MCF7 TET1 KO/TET1s-K852R		0.00596765	0.00386649	0.3287 (1-6) 0.2524 (1-7)
	6 MCF7 TET1 KO/TET1s-K852R		0.00286702	0.0021812	0.2934 (1-8) 0.8214 (2-3)
	7 MCF7 TET1/TET1s KO a11		0.00294187	0.00261144	0.6170 (2-4) 0.2574 (2-5)
	8 MCF7 TET1/TET1s KO b5				0.8187 (2-6) 0.1717 (2-7)
					0.3835 (2-8) 0.1529 (3-4)
					0.7283 (3-5) 0.9534 (3-6)
					0.0297 (3-7) 0.0413 (3-8)
					0.2133 (4-5) 0.3638 (4-6)
					0.0932 (4-7) 0.1788 (4-8)
					0.8294 (5-6) 0.0862 (5-7)
					0.1019 (5-8) 0.1654 (6-7)
					0.1915 (6-8) 0.5443 (7-8)
					5caC
					0.6012 (1-2) 0.6145 (1-3)
					0.5564 (1-4) 0.0519 (1-5)
					0.5429 (1-6) 0.2801 (1-7)
					0.2801 (1-8) 0.8697 (2-3)
					0.8855 (2-4) 0.7322 (2-5)
					0.9258 (2-6) 0.3838 (2-7)
					0.3942 (2-8) 0.9749 (3-4)
					0.4651 (3-5) 0.9286 (3-6)
					0.3313 (3-7) 0.3516 (3-8)
					0.4601 (4-5) 0.9505 (4-6)
					0.2912 (4-7) 0.3135 (4-8)
					0.5385 (5-6) 0.0490 (5-7)
					0.0644 (5-8) 0.2967 (6-7)
					0.3159 (6-8) 0.9733 (7-8)
9B	L1 5´UTR 5mC	3 replicates	0.723967	0.172064
	1 MCF10a		0.399855	0.0769613
	2 MCF7		0.252432	0.0124117
	3 MCF7 TET1 KO cH3		0.215051	0.0133167
	4 MCF7 TET1 KO cH7		0.185214	0.0165963
	5 MCF7 TET1 KO/TET1s-K852R		0.112465	0.0114673
	6 MCF7 TET1 KO/TET1s-K852R		0.71553	0.0110527
	7 MCF7 TET1/TET1s KO a11		0.632582	0.175594
	8 MCF7 TET1/TET1s KO b5
	L1 5´URT 5hmC
	1 MCF10a		0.0403727	0.0118256
	2 MCF7		1.05631	0.0622038
	3 MCF7 TET1 KO cH3		1.26257	0.304993
	4 MCF7 TET1 KO cH7		1.20244	0.192379
	5 MCF7 TET1 KO/TET1s-K852R		0.694	0.0567866
	6 MCF7 TET1 KO/TET1s-K852R		0.734762	0.0295064
	7 MCF7 TET1/TET1s KO a11		0.125369	0.0184054
	8 MCF7 TET1/TET1s KO b5		0.0254224	0.00698471
	Alu 5mC
	1 MCF10a		0.00316839	0.000250683
	2 MCF7		0.00493312	0.000586257
	3 MCF7 TET1 KO cH3		1.4486	0.174145
	4 MCF7 TET1 KO cH7		1.99716	0.0728145
	5 MCF7 TET1 KO/TET1s-K852R		0.970543	0.0351001
	6 MCF7 TET1 KO/TET1s-K852R		0.312122	0.0317561
	7 MCF7 TET1/TET1s KO a11		1.55995	0.388332
	8 MCF7 TET1/TET1s KO b5		2.48251	0.176382
	Alu 5hmC
	1 MCF10a		0.0185618	0.00687547
	2 MCF7		0.0152229	0.000640303
	3 MCF7 TET1 KO cH3		0.00294807	0.000295132
	4 MCF7 TET1 KO cH7		0.0007733	0.000936116
	5 MCF7 TET1 KO/TET1s-K852R		1.32779	0.116158
	6 MCF7 TET1 KO/TET1s-K852R		1.08331	0.0564669
	7 MCF7 TET1/TET1s KO a11		0.0547021	0.0125081
	8 MCF7 TET1/TET1s KO b5		0.00432036	0.00201571
9F	L1 5´UTR 5mC/5hmC (Bisulfite)				(1-2) 0.3408
	1 MCF10a	11	96.7636	10.7338	(3-4) 0.3908
	2 MCF7	10	100	0	(2-3) 0.3681
	3 MCF7 TET1 KO cH3	10	96.44	11.2577	(1-5) 0.002089
	4 MCF7 TET1 KO cH7	11	96.7636	10.7338	(2-4) 0.0004962
	5 MCF7 TET1 KO/TET1s-K852R	14	76.5571	17.6896	(2-7) 0.3428
	6 MCF7 TET1 KO/TET1s-K852R	13	77.8923	17.6685	(2-8) 0.4113
	7 MCF7 TET1/TET1s KO a11	9	95.7444	12.7667	(1-7) 0.8841
	8 MCF7 TET1/TET1s KO b5	12	97.0333	10.2768	(5-6) 0.7303
	Alu 5mC/5hmC (Bisulfite)				(1-2) 0.7841
	1 MCF10a	11	56.0545	8.59772	(2-3) 1.094e-05
	2 MCF7	11	57.8545	5.73452	(2-5) 5.661e-05
	3 MCF7 TET1 KO cH3	14	92.5714	14.7783	(2-7) 0.0003737
	4 MCF7 TET1 KO cH7	14	90.0214	16.39	(2-8) 0.0003632
	5 MCF7 TET1 KO/TET1s-K852R	10	96.43	11.2893	(1-3) 1.128e-05
	6 MCF7 TET1 KO/TET1s-K852R	9	96.0333	11.9	(1-4) 5.907e-05
	7 MCF7 TET1/TET1s KO a11	9	91.9111	16.0509	(1-7) 0.0003884
	8 MCF7 TET1/TET1s KO b5	8	95.45	12.8693	(1-8) 0.0003798
					(3-4) 0.6625
					(7-8) 0.6625
9G	L1 5´UTR 5mC/5hmC (TAB)				(1-2) 1.216e-07
	1 MCF10a	14	55.4071	6.63087	(2-3) 0.1739
	2 MCF7	20	98.405	6.69929	(2-5) 7.974e-05
	3 MCF7 TET1 KO cH3	19	100	0	(2-7) 4.659e-07
	4 MCF7 TET1 KO cH7	13	97.5385	8.8752	(2-8) 4.643e-07
	5 MCF7 TET1 KO/TET1s-K852R	19	76.8421	18.1007	(1-3) 7.999e-08
	6 MCF7 TET1 KO/TET1s-K852R	19	75.9842	19.3856	(1-4) 1.84e-05
	7 MCF7 TET1/TET1s KO a11	11	55.6909	4.62719	(1-7) 0.4934
	8 MCF7 TET1/TET1s KO b5	11	53.4455	4.05915	(1-8) 0.1388
					(5-6) 0.9501
	Alu 5mC/5hmC (TAB)
	1 MCF10a	9	53.3667	9.65194	(1-2) 0.9713
	2 MCF7	11	61.6273	2.93261	(2-5) 3.68e-05
	3 MCF7 TET1 KO cH3	10	62.16	1.7373	(2-7) 0.02049
	4 MCF7 TET1 KO cH7	9	62.2111	1.72514	(2-8) 0.04719
	5 MCF7 TET1 KO/TET1s-K852R	12	94.3083	13.3093	(1-4) 0.2323
	6 MCF7 TET1 KO/TET1s-K852R	11	96.7545	10.764	(1-5) 6.276e-05
	7 MCF7 TET1/TET1s KO a11	11	55.7909	6.9611	(1-7) 0.7591
	8 MCF7 TET1/TET1s KO b5	10	56.82	6.74253	(1-8) 0.9019
					(5-6) 0.674
					(7-8) 1
Supplementary Figures
Figure	Sample	n/replicates	Mean	StDev	p-Value
1D	MCF10a vs MCF7	25 (MCF10a) - 31 (MCF7)			1.345e-07 (5mC)
	5mC - 5hmC				3.033e-09 (5hmC)
	5fC				0.006278 (5fC)
	5caC				1.12867e-07 (5caC)
1F	MCF7				2.2e-16 for all groups
	G1	9561	1242.17	380.514
	S	4496	1234.23	391.584
	G2	4653	1281.91	457.252
2C	Left panel - Same data as Figure 2D
	Right panel - Same data as Supplementary Fig. 2D
2D	MCF7	16321	1.76829	0.284973	4.033xe-09 for all groups
	MCF10a	25855	0.704019	0.847369
	C2C12	28766	1	0.398142
	Tet1s (all groups)	1287	2.02486	0.853629
	Tet1-CD (all groups)	4961	1.73348	0.284973
3A	same data of Fig. 4B
3B	same data of Fig. 4C
4E	Tet1s accumulation	23
	0		4.26	1.36
	5 min		1.68	0.94
	10 min		1.13	0.33
	15 min		1.004	0.25
	20 min		0.98	0.12
	25 min		0.96	0.14
5A	Tet1-CRD	16	1.01454	0.010786	1.364xe-08
	Tet1-DSBH	13	0.976529	0.011759
5B	Tet1-CD low	1423	1.07643	0.376368	2.2xe-16
	Tet1-CD mid				for all groups
	Tet1-CD high
	Tet1-CRD low	10156	0.0645206	0.174347
	Tet1-CRD mid	4638	0.0626587	0.058348
	Te1-CRD high	1041	0.0604897	0.0591655
	Tet1-DSBH low	4483	0.105499	0.0769533
	Tet1-DSBH mid	2783	0.103237	0.0638208
	Tet1-DSBH high	855	0.1075	0.0839586
5D	GFP low	4451	0.0325762	0.0139644	2.2xe-16
	GFP mid	1671	0.0349462	0.016673	for all groups
	GFP high	136	0.0365263	0.0289222
	Tet1s low	21485	0.394764	0.12273
	Tet1s mid	4974	0.703926	0.53645
	Tet1s high	617	1.48453	1.03887
	Tet1s-ΔCRD low	1584	0.321257	0.31379
	Tet1s-ΔCRD mid	431	0.297219	0.309033
	Tet1s-ΔCRD high	58	0.405903	0.378922
5F	Relative Area				0.0002057 (1-2)
	1 GFP	12	0.0328116	0.0122429	0.02323 (4-1)
	2 Tet1s	11	0.17263	0.0676633	0.1431 (3-1)
	3 Tet1s-K852R	13	0.0244618	0.0093992	1.083e-05 (4-2)
	4 Tet1s-K852E	11	0.0676633	0.00650133	4.33e-05 (3-2)
					0.2475 (3-4)
	DAPI standard deviation
	1 GFP	12	46.5486	10.3243	0.002176 (1-2)
	2 Tet1s	11	37.3458	30.2348	0.007394 (1-4)
	3 Tet1s-K852R	13	51.8457	13.3242	0.01431 (2-4)
	4 Tet1s-K852E	11	46.4535	11.2342	0.0007526 (2-3)
					0.0008921 (3-4)
5G	1 - Tet1	11	0.176177	0.0422378	0.0002598
	Tet1s	12	0.261233	0.0396122
	2 - Tet1		0.225426	0.0236575	2.165e-05
	Tet1s		0.321965	0.0382093
	3 - Tet1		0.282002	0.013322	2.165e-05
	Tet1s		0.161054	0.0324567
	4 - Tet1		0.189569	0.0303008	0.0001516
	Tet1s		0.087243	0.0581461
	5 - Tet1		0.102507	0.033124	0.01327
	Tet1s		0.0558194	0.0314272
	6 - Tet1		0.0429289	0.0157453	0.01721
	Tet1s		0.0219153	0.0132118
	7 - Tet1		0.0123228	0.00418052	8.66e-05
	Tet1s		0.00281045	0.00317008
6C	Early S phase	3	0.903713	0.0821509
	Mid S phase	3	0.939467	0.0226082
	Late S phase	3	1.03233	0.0289729
7C	Gradual fixation				2.2xe-16
	wt	15112	0.950098	0.728375	for all groups
	TET1 KO cH3	58158	1.32353	0.323242
	TET1 KO cH7	22686	1.24355	0.238495
	Normal fixation
	wt	8594	1.11501	0.841263
	TET1 KO cH3	55688	0.29287	0.167885
	TET1 KO cH7	22066	0.345918	0.171865
7F	wt	13965	1	0.314243	2.2xe-16
	TET1/TET1s KO a11	26392	0.212359	0.117545	for all groups
	TET1/TET1s KO d10	32299	0.257909	0.108075
	TET1/TET1s KO b5	26680	0.341192	0.210983
n: number of cells of all replicates (if not stated otherwise), StDev: standard deviation, 95% CI: 95% confidence interval, p-value: calculated as stated in figure legends and material and methods section.
n.s., not significant, is given for p-values > or equal to 0.05; one star (*) is given for p-values < 0.05 and > or equal to 0.005; two stars (**) is given for values < 0.005 and > or equal to 0.0005; three stars (***) is given for values < 0.0005. P-values from independent two-group comparison are shown in the table followed by the numbers assigned to each group in brackets. For example, in Figu…
