# Supplementary material for: Isoform-specific and ubiquitination dependent recruitment of Tet1 to replicating heterochromatin modulates methylcytosine oxidation
Source: Nat Commun. 2022 Sep 2;13:5173. doi: 10.1038/s41467-022-32799-8 (PMC9440122; doi:10.1038/s41467-022-32799-8)
Supplement: Supplementary file 4 — Supplementary data 2 [file 41467_2022_32799_MOESM4_ESM.xlsx]

## Sheet: Evaluation
			dG-UV		dC-UV		mC	mC*	A/A*		hmC	hmC*	A/A*		fC	fC*	A/A*		caC	caC*	A/A*		8oxoG	8oxoG*	A/A*			NAME	Inj. Vol.	mC	hmC	fC	caC	8oxoG			dG	dC		dC	mC	hmC	fC	caC	8oxoG	Sum		correction	dC
	Data File		Resp.		Resp.		Resp.	Resp.			Resp.	Resp.			Resp.	Resp.			Resp.	Resp.			Resp.	Resp.					µL	pmol	pmol	pmol	pmol	pmol			pmol	pmol		%	%	%	%	%	pro dN	%			%
	VB		0.396247		7		730.424	791264	0.000923111		1191.05	767567	0.00155173		208.522	158229	0.00131785		607.246	7185.14	0.0845141		11983	336412	0.03562			VB	39	0.0877392	0.0473395	0.00013038	0.00439695	0.0043055			0.569555	31.5513		5539.64	15.4049	8.31167	0.0228916	0.771998	0.00158748	5563.36		VB	99.5737
	MCF10A		243.47		181.007		182511	378366	0.482366		5975.46	303182	0.0197092		6467.06	220960	0.029268		5176.08	2425.23	2.13426		29189.9	207455	0.140705			MCF10A	39	32.7378	0.203292	0.00120921	0.0976045	0.0165337			575.389	812.721		141.247	5.68969	0.0353312	0.000210156	0.0169632	6.03429e-06	146.972		MCF10A	96.1047
	MCF10A		310.815		186.995		181281	388010	0.467208		5139.25	313761	0.0163795		5411.06	209693	0.0258047		6986.14	2770.32	2.52179		29373	313646	0.0936502			MCF10A	39	31.7099	0.174693	0.00107554	0.115226	0.0110582			734.646	839.599		114.286	4.31635	0.0237793	0.000146402	0.0156846	3.161e-06	118.626		MCF10A	96.3413
	MCF10A		248.469		157.064		179399	422297	0.424818		4370.8	341626	0.0127941		6029.47	145589	0.0414143		8343.42	3432.42	2.43077		33485.7	272456	0.122903			MCF10A	39	28.8351	0.143899	0.00167804	0.111088	0.0144622			587.212	705.23		120.098	4.91051	0.0245054	0.000285764	0.0189178	5.172e-06	125.033		MCF10A	96.053
	MCF7		149.891		158.486		153461	423673	0.362215		7811.5	352793	0.0221419		1144.28	51168.4	0.022363		4105.55	2519.54	1.62948		40540.1	214193	0.189269			MCF7	39	24.5896	0.224186	0.000942691	0.0746509	0.0221848			354.094	711.615		200.968	6.94437	0.0633125	0.000266227	0.0210822	1.3157e-05	207.976		MCF7	96.6305
	MCF7		61.7275		145.645		100475	393920	0.255064		6564.83	346911	0.0189237		11380.5	244510	0.0465443		4020.63	3963.84	1.01433		9587.25	100913	0.0950051			MCF7	39	17.3229	0.196545	0.00187606	0.046678	0.0112158			145.606	653.971		449.139	11.8971	0.134985	0.00128845	0.0320579	1.61761e-05	461.171		MCF7	97.391
	MCF7		308.391		155.757		525551	1.06762e+06	0.492263		9329.15	436162	0.0213892		5539.22	223366	0.0247989		6921.97	12865.4	0.538031		52189.4	354014	0.147422			MCF7	39	33.409	0.217721	0.00103671	0.0250196	0.0173153			728.914	699.364		95.9459	4.5834	0.0298692	0.000142227	0.00343245	4.98853e-06	100.559		MCF7	95.4124
	MCF7 TET1 KO cH3		215.527		174.584		104185	434897	0.239562		5135.96	364738	0.0140812		7370.98	235410	0.0313113		5519.14	2419.71	2.28091		22795	297426	0.0766408			MCF7 TET1 KO cH3	39	16.2716	0.154954	0.00128808	0.104273	0.00907887			509.31	783.886		153.911	3.19482	0.0304243	0.000252907	0.0204734	3.74343e-06	157.137		MCF7 TET1 KO cH3	97.9475
	MCF7 TET1 KO cH3		311.585		185.693		136114	446685	0.30472		6341.29	353955	0.0179155		8310.43	229867	0.0361532		6838.91	4067.93	1.68118		54188.7	328072	0.165173			MCF7 TET1 KO cH3	39	20.6904	0.187886	0.00147497	0.0770015	0.0193809			736.467	833.756		113.21	2.80942	0.0255118	0.000200277	0.0104555	5.52637e-06	116.045		MCF7 TET1 KO cH3	97.557
	MCF7 TET1 KO cH3		364.927		193.585		163393	454653	0.359381		6917.45	329412	0.0209994		5597.8	205159	0.0272851		7605.94	5208.39	1.46032		52814.6	332274	0.158949			MCF7 TET1 KO cH3	39	24.3973	0.214373	0.00113268	0.0669588	0.0186566			862.611	869.187		100.762	2.82831	0.0248516	0.000131308	0.00776234	4.5419e-06	103.616		MCF7 TET1 KO cH3	97.2464
	MCF7 TET1 KO cH7		272.057		153.967		133932	402360	0.332865		4323.86	313777	0.0137801		3726	203968	0.0182675		10035.9	2444.22	4.10597		37846.1	257914	0.146739			MCF7 TET1 KO cH7	39	22.5991	0.152367	0.000784613	0.187264	0.0172358			642.993	691.33		107.517	3.51468	0.0236965	0.000122025	0.0291237	5.62918e-06	111.056		MCF7 TET1 KO cH7	96.8139
	MCF7 TET1 KO cH7		277.462		158.721		131971	393356	0.335499		5637.88	314051	0.0179521		6960.8	232312	0.0299631		8206.48	2945.08	2.7865		16050.7	260094	0.0617113			MCF7 TET1 KO cH7	39	22.7778	0.188201	0.00123605	0.127264	0.0073416			655.774	712.669		108.676	3.47341	0.028699	0.000188486	0.0194066	2.35102e-06	112.178		MCF7 TET1 KO cH7	96.8781
	MCF7 TET1 KO cH7		383.857		198.686		184463	488142	0.377888		2855.19	307991	0.00927035		6435.09	218290	0.0294795		7349.96	6348.1	1.15782		29670.7	340328	0.0871825			MCF7 TET1 KO cH7	39	25.6524	0.113634	0.00121738	0.0532031	0.0103056			907.375	892.085		98.3149	2.8271	0.0125233	0.000134165	0.0058634	2.38508e-06	101.154		MCF7 TET1 KO cH7	97.1928
	MCF7 TET1 KO/K852R c1		260.737		150.239		125048	415473	0.300977		5444.26	324376	0.0167838		6214.59	229949	0.0270259		9548.35	3221.52	2.96393		52992.3	277484	0.190974			MCF7 TET1 KO/K852R c1	39	20.4366	0.178166	0.00112267	0.135332	0.0223833			616.223	674.593		109.472	3.31642	0.0289125	0.000182186	0.0219615	7.6279e-06	112.818		MCF7 TET1 KO/K852R c1	97.0347
	MCF7 TET1 KO/K852R c1		265.245		180.239		121771	445240	0.273496		6529.19	361854	0.0180437		5394.28	217590	0.024791		7894.75	2584.63	3.0545		60161.7	306873	0.196047			MCF7 TET1 KO/K852R c1	39	18.5728	0.188987	0.00103641	0.13945	0.0229736			626.884	809.273		129.095	2.96272	0.0301471	0.000165327	0.022245	7.69593e-06	132.088		MCF7 TET1 KO/K852R c1	97.7342
	MCF7 TET1 KO/K852R c1		334.014		281.785		64189.9	470197	0.136517		5299.02	394351	0.0134373		4105.49	170167	0.0241262		2296.62	3197.15	0.718334		27748.4	276159	0.10048			MCF7 TET1 KO/K852R c1	39	9.28333	0.149423	0.00101075	0.0332185	0.0118529			789.507	1265.14		160.245	1.17584	0.0189261	0.000128023	0.0042075	3.15274e-06	161.439		MCF7 TET1 KO/K852R c1	99.2599
	deltaH7-Km3		217.996		139.585		109523	404017	0.271085		5953.58	318538	0.0186903		2819.68	107672	0.0261878		4578.57	2822.71	1.62205		39980	228468	0.174991			deltaH7-Km3	39	18.4094	0.194541	0.00109032	0.0743127	0.0205234			515.149	626.762		121.666	3.5736	0.0377639	0.000211652	0.0144255	8.36634e-06	125.277		deltaH7-Km3	97.1173
	deltaH7-Km3		174.13		153.14		116759	415217	0.2812		6795.86	347787	0.0195403		7928.05	259402	0.0305628		9717.02	2430.77	3.99751		37628.6	147949	0.254334			deltaH7-Km3	39	19.0953	0.201841	0.00125919	0.182332	0.0297561			411.415	687.616		167.134	4.64139	0.0490603	0.000306064	0.0443183	1.51885e-05	171.825		deltaH7-Km3	97.2702
	deltaH7-Km3		356.484		176.719		697131	2.18361e+06	0.319257		9002.32	600219	0.0149984		6713.92	253166	0.0265198		2883.59	24668.7	0.116893		68576.4	375004	0.182869			deltaH7-Km3	39	21.6763	0.162831	0.00110314	0.00586929	0.02144			842.646	793.469		94.1639	2.5724	0.0193238	0.000130914	0.000696531	5.34318e-06	96.7557		deltaH7-Km3	97.3214
	deltaH7-KmF6		231.725		111.364		142549	631482	0.225738		4450.78	400589	0.0111106		5372.27	214628	0.0250306		8104.45	8195.68	0.988868		27024.2	346252	0.0780478			deltaH7-KmF6	39	15.334	0.129439	0.00104566	0.0455204	0.0092426			547.614	500.07		91.3179	2.80015	0.0236369	0.000190948	0.00831249	3.54437e-06	94.1417		deltaH7-KmF6	97.0005
	deltaH7-KmF6		300.594		164.211		140778	422873	0.332909		6410.84	336292	0.0190633		6452.66	246677	0.0261584		10080.9	2082.15	4.84159		27844.7	287712	0.0967799			deltaH7-KmF6	39	22.6021	0.197744	0.00108919	0.220714	0.0114224			710.476	737.316		103.778	3.18126	0.0278326	0.000153304	0.0310657	3.37618e-06	106.987		deltaH7-KmF6	97.0005
	deltaH7-KmF6		283.961		159.914		140748	533027	0.264054		3580.29	380456	0.00941053		6786.01	229470	0.0295726		6407.89	8021.63	0.798827		26567.9	347297	0.0764992			deltaH7-KmF6	39	17.9326	0.114838	0.00122097	0.0368787	0.0090624			671.143	718.027		106.986	2.67194	0.0171108	0.000181924	0.00549491	2.83562e-06	109.675		deltaH7-KmF6	97.5482
	MCF7 TET1 KO/K852R c4		279.65		169.548		126467	454499	0.278256		6877.62	352560	0.0195076		5462.74	245609	0.0222416		9854.06	2704.19	3.644		47176.5	316548	0.149034			MCF7 TET1 KO/K852R c4	39	18.8957	0.20156	0.000938007	0.166257	0.0175029			660.948	761.278		115.18	2.85888	0.0304957	0.000141918	0.0251543	5.56112e-06	118.069		MCF7 TET1 KO/K852R c4	97.5528
	MCF7 TET1 KO/K852R c4		162.078		122.559		78162.9	484171	0.161437		5388.5	404545	0.0133199		6490.75	228007	0.0284673		1978.36	4373.04	0.452399		30908.1	294516	0.104945			MCF7 TET1 KO/K852R c4	39	10.9733	0.148415	0.00117831	0.0211257	0.0123725			382.914	550.331		143.722	2.86573	0.0387593	0.000307721	0.00551707	6.78541e-06	146.626		MCF7 TET1 KO/K852R c4	98.0191
	MCF7 TET1 KO/K852R c4		361.271		190.378		139151	409366	0.339918		7313.06	311657	0.0234651		6047.9	248544	0.0243333		7807.32	3292.17	2.37148		29783.9	332151	0.0896698			MCF7 TET1 KO/K852R c4	39	23.0775	0.23555	0.00101874	0.108392	0.010595			853.966	854.786		100.096	2.70239	0.0275831	0.000119295	0.0126927	2.60543e-06	102.826		MCF7 TET1 KO/K852R c4	97.3451
	MCF7 TET1/TET1s KO a11		319.451		150.912		512932	1.04135e+06	0.492564		6193.78	529781	0.0116912		4527.67	197811	0.0228889		3360	14302	0.234932		62519.3	358354	0.174462			MCF7 TET1/TET1s KO a11	39	33.4294	0.134426	0.000962991	0.0112369	0.0204618			755.068	677.612		89.7418	4.42734	0.0178032	0.000127537	0.00148819	5.69086e-06	94.1869		MCF7 TET1/TET1s KO a11	95.2805
	MCF7 TET1/TET1s KO a11		216.02		157.871		168430	440476	0.382381		6002.06	351864	0.0170579		5168.97	228273	0.0226438		3766.08	3251.77	1.15816		47217.3	258734	0.182493			MCF7 TET1/TET1s KO a11	39	25.9572	0.18052	0.000953529	0.0532187	0.0213964			510.477	708.853		138.861	5.08488	0.0353629	0.000186792	0.0104253	8.80204e-06	143.981		MCF7 TET1/TET1s KO a11	96.4438
	MCF7 TET1/TET1s KO a11		308.058		172.352		200108	433196	0.461934		6835.82	348742	0.0196014		7438.47	250456	0.0296996		7995.34	2389.53	3.34599		60917.8	310640	0.196104			MCF7 TET1/TET1s KO a11	39	31.3522	0.202366	0.00122588	0.152705	0.0229802			728.128	773.864		106.281	4.30587	0.0277926	0.00016836	0.0209723	6.62775e-06	110.615		MCF7 TET1/TET1s KO a11	96.0822
	MCF7-TKO-F3		231.293		125.856		197364	513134	0.384625		9507.61	377226	0.025204		6385.42	163410	0.039076		3409.16	6295.4	0.541533		67446.7	347127	0.1943			MCF7-TKO-F3	39	26.1093	0.250486	0.00158779	0.0251788	0.0227702			546.593	565.129		103.391	4.77674	0.0458268	0.000290489	0.00460651	8.74828e-06	108.214		MCF7-TKO-F3	95.5435
	MCF7-TKO-F3		263.791		182.524		219373	385587	0.568932		8829.28	304329	0.0290122		8718.5	230380	0.037844		8742.97	2307.88	3.78831		41877.5	216383	0.193535			MCF7-TKO-F3	39	38.6085	0.283194	0.00154023	0.172819	0.0226812			623.446	819.529		131.452	6.19277	0.045424	0.000247052	0.0277199	7.63988e-06	137.69		MCF7-TKO-F3	95.4694
	MCF7-TKO-F3		267.43		185.833		202732	470121	0.431233		7292.69	356045	0.0204825		8899.96	245127	0.0363075		6522.7	3155.3	2.06722		40408.8	320817	0.125956			MCF7-TKO-F3	39	29.2702	0.209933	0.00148093	0.094556	0.0148174			632.05	834.384		132.012	4.63099	0.0332147	0.000234306	0.0149602	4.92313e-06	136.677		MCF7-TKO-F3	96.5874
	MCF7-TKO-D10		388.148		189.572		606331	913181	0.663977		6503.95	442510	0.0146978		7817.3	233495	0.0334795		10932.3	13253.7	0.824853		172627	352875	0.489201			MCF7-TKO-D10	39	45.0542	0.16025	0.00137177	0.0380622	0.0570863			917.524	851.171		92.7682	4.91041	0.0174654	0.000149508	0.00414836	1.30657e-05	97.6961		MCF7-TKO-D10	94.9559
	MCF7-TKO-D10		302.167		155.363		233457	469463	0.497285		7896.82	355962	0.0221844		5975.42	221671	0.0269563		6614.92	3508.89	1.88519		37470.5	330196	0.11348			MCF7-TKO-D10	39	33.7496	0.224551	0.00111999	0.0862787	0.0133656			714.196	697.595		97.6755	4.72554	0.0314411	0.000156818	0.0120805	3.92999e-06	102.432		MCF7-TKO-D10	95.356
	MCF7-TKO-D10		285.63		167.095		223818	433760	0.515995		5311.8	333663	0.0159197		5167.42	177458	0.0291192		6896.27	2014.11	3.42398		31621.4	285736	0.110666			MCF7-TKO-D10	39	35.0184	0.170744	0.00120347	0.156252	0.0130383			675.09	750.264		111.135	5.18723	0.025292	0.000178268	0.0231453	4.05581e-06	116.348		MCF7-TKO-D10	95.5199
	MCF7 TET1/TET1s KO b5		254.857		141.912		197900	408693	0.484227		7112.37	331803	0.0214355		5873.81	220535	0.0266344		6482.36	3134.09	2.06834		48989.3	226570	0.216222			MCF7 TET1/TET1s KO b5	39	32.8641	0.218119	0.00110756	0.0946067	0.0253212			602.318	637.212		105.793	5.45627	0.0362133	0.000183883	0.0157071	8.82831e-06	111.286		MCF7 TET1/TET1s KO b5	95.0645
	MCF7 TET1/TET1s KO b5		381.954		215.931		232344	406636	0.571382		7138.1	299902	0.0238014		7358.81	260049	0.0282978		8083.11	1949.28	4.14671		88992.3	304684	0.292081			MCF7 TET1/TET1s KO b5	39	38.7746	0.238439	0.00117177	0.189116	0.0341485			902.877	969.501		107.379	4.29456	0.0264088	0.000129781	0.020946	7.94259e-06	111.7		MCF7 TET1/TET1s KO b5	96.1316
	MCF7 TET1/TET1s KO b5		317.835		157.972		646512	1.36253e+06	0.474495		5486.29	376302	0.0145795		7250.55	226166	0.0320585		2093.31	14824.3	0.141208		49165.4	374836	0.131165			MCF7 TET1/TET1s KO b5	39	32.2041	0.159233	0.00131692	0.00697498	0.0154236			751.248	709.309		94.4174	4.28674	0.0211959	0.000175298	0.000928453	4.31144e-06	98.7254		MCF7 TET1/TET1s KO b5	95.6364
								Average	0.376326			Average	0.0177326			Average	0.0289632			Average	2.02606			Average	0.155547											LLOQ Calibration	17	3.5
								Maximum	0.663977			Maximum	0.0290122			Maximum	0.0465443			Maximum	4.84159			Maximum	0.489201											ULOQ Calibration	4289	7751
								Minimum	0.136517			Minimum	0.00927035			Minimum	0.0182675			Minimum	0.116893			Minimum	0.0617113					Y	O	L	O
								Average blank	0.000923111			Average blank	0.00155173			Average blank	0.00131785			Average blank	0.0845141			Average blank	0.03562					n/pmol
								LOD Measurement	0.00276933			LOD Measurement	0.00465518			LOD Measurement	0.00395354			LOD Measurement	0.253542			LOD Measurement	0.10686					mC*	hmC*	fC*	caC*	8oxodG*
								LLOQ Callibration	0.0014			LLOQ Callibration	0.009			LLOQ Callibration	0.037			LLOQ Callibration	0.185			LLOQ Callibration	0.0055					51.0294	7.65517	0.0455675	0.0455675	0.108859
								ULOQ Callibration	3.5806			ULOQ Callibration	8.971			ULOQ Callibration	11.264			ULOQ Callibration	10.439			ULOQ Callibration	4.514
[truncated: 18 more columns]

## Sheet: DNA NEB DIGEST
	2022-03-24
	External Label	Sample	c(ng/µL)	m(DNA) [ng]	V(H2O)	DNA	V (Reaction buffer 10X)	V (YOLO42 v.15.09.17)	Water	V (Enzyme mix)	SUM	1,5h 37°C	Inj.vol. [µL]
Digest Blank 1		VB1	0	0	21	0	5	3	20	1	50		39
MCF10A		1	174.05	1500	12.3818	8.61821	5	3	20	1	50		39
MCF10A		2	218.55	1500	14.1366	6.86342	5	3	20	1	50		39
MCF10A		3	184	1500	12.8478	8.15217	5	3	20	1	50		39
MCF7		4	185	1500	12.8919	8.10811	5	3	20	1	50		39
MCF7		5	287	1500	15.7735	5.22648	5	3	20	1	50		39
MCF7		6	228	1500	14.4211	6.57895	5	3	20	1	50		39
MCF7 TET1 KO cH3		7	254	1500	15.0945	5.90551	5	3	20	1	50		39
MCF7 TET1 KO cH3		8	153	1500	11.1961	9.80392	5	3	20	1	50		39
MCF7 TET1 KO cH3		9	132	1500	9.63636	11.3636	5	3	20	1	50		39
MCF7 TET1 KO cH7		10	104	1500	6.57692	14.4231	5	3	20	1	50		39
MCF7 TET1 KO cH7		11	125	1500	9	12	5	3	20	1	50		39
MCF7 TET1 KO cH7		12	107	1500	6.98131	14.0187	5	3	20	1	50		39
MCF7 TET1 KO/K852R c1		13	191	1500	13.1466	7.8534	5	3	20	1	50		39
MCF7 TET1 KO/K852R c1		14	220	1500	14.1818	6.81818	5	3	20	1	50		39
MCF7 TET1 KO/K852R c1		15	382	1500	17.0733	3.9267	5	3	20	1	50		39
deltaH7-Km3		16	209	1500	13.823	7.17703	5	3	20	1	50		39
deltaH7-Km3		17	216	1500	14.0556	6.94444	5	3	20	1	50		39
deltaH7-Km3		18	179	1500	12.6201	8.37989	5	3	20	1	50		39
deltaH7-KmF6		19	279	1500	15.6237	5.37634	5	3	20	1	50		39
deltaH7-KmF6		20	158	1500	11.5063	9.49367	5	3	20	1	50		39
deltaH7-KmF6		21	201	1500	13.5373	7.46269	5	3	20	1	50		39
MCF7 TET1 KO/K852R c4		22	177	1500	12.5254	8.47458	5	3	20	1	50		39
MCF7 TET1 KO/K852R c4		23	275	1500	15.5455	5.45455	5	3	20	1	50		39
MCF7 TET1 KO/K852R c4		24	140	1500	10.2857	10.7143	5	3	20	1	50		39
MCF7 TET1/TET1s KO a11		25	182	1500	12.7582	8.24176	5	3	20	1	50		39
MCF7 TET1/TET1s KO a11		26	193	1500	13.228	7.77202	5	3	20	1	50		39
MCF7 TET1/TET1s KO a11		27	191	1500	13.1466	7.8534	5	3	20	1	50		39
MCF7-TKO-F3		28	285	1500	15.7368	5.26316	5	3	20	1	50		39
MCF7-TKO-F3		29	141	1500	10.3617	10.6383	5	3	20	1	50		39
MCF7-TKO-F3		30	161	1500	11.6832	9.31677	5	3	20	1	50		39
MCF7-TKO-D10		31	148	1500	10.8649	10.1351	5	3	20	1	50		39
MCF7-TKO-D10		32	109	1500	7.23853	13.7615	5	3	20	1	50		39
MCF7-TKO-D10		33	150	1500	11	10	5	3	20	1	50		39
MCF7 TET1/TET1s KO b5		34	189	1500	13.0635	7.93651	5	3	20	1	50		39
MCF7 TET1/TET1s KO b5		35	152	1500	11.1316	9.86842	5	3	20	1	50		39
MCF7 TET1/TET1s KO b5		36	185	1500	12.8919	8.10811	5	3	20	1	50		39
							Buffer	Spiking Mix			Sum	1X
							190	114	760	38	1102	29

## Sheet: Mastermix
													XX.XX.2018
0	0	51.075	7.65517	0.0455675	0.0430104	0.108859	pmol			0.32203	0.1608	0	0
3687.06	73.7785	264.09	25.5172	0.151892	0.107526	0.181432	conc			1.61015	0.335	0.450104	3.6
V(dT-d3)	V(dC-15n2)	V(mC-d3)	V(hmC-d2-15n2)	V(fC-15n2)	V(caC-15n2)	V(8-oxo-dG-15n5)			H2o	V(dU-15n2)	V(hmu-d2)	V(fU-15n2)	V(caU-15n2)	Sum Volume	H2O	ZnSO4 (4 mM)	V(Nucl. S1) [4.6 µL Stock in 20.4 µL H2O]	V(Antarctica)	EDTA-Na2 (1mM)	H2O	V (Snake V.) (lyoph Pellet + 750 µL Stock)	Digest total Volume	Inj. LC-MS	DNA Rest	DNA Minimal Concentration	DNA-Amount
		0.1934	0.3	0.3	0.4	0.6			0.5266	0.2	0.48	0	0	3	0.6	0.9	1.5	1.5	3.9	1.1	2.5	50	39	35	285.714	10 µg
																									171.429	6 µg
																									85.7143	3 µg
		1.934	3	3	4	6			5.266	2	4.8	0	0	30	6	9	15	15	39	11	25
																		45
							Vol	Vol						Vol	Vol
		Conc	x1000	151.892	107.526	181.432	Mix	H2O	x100	161.015	33.5	45.0104	360	Mix	H2O
			Vol	3	4	6	13			2	4.8	0	0	6.8			3.036	S1
		Digest	x100	15.1892	10.7526	18.1432		117	x10	16.1015	3.35	4.50104	36		61.2		13.464	H2O
		Digest	x10	1.51892	1.07526	1.81432	13	117	x1	1.61015	0.335	0.450104	3.6	6.8	61.2
		Digest	x1	0.151892	0.107526	0.181432	13	117
Factor
10	Master First Round
10	Sum Vol		75
1	Sum Vol		7.5
10	Master Second Round
10	Sum Vol		75
1	Sum Vol		7.5

## Sheet: Final data
correction	dC	mC	mC	hmC	hmC	fC	fC	caC	8oxodG			Mean	dC	mC	mC	hmC	hmC	fC	fC	caC	8oxodG
	%	%	pro dN	%	pro dN	%	pro dN	pro dN	pro dN				%	%	pro dN	%	pro dN	%	pro dN	pro dN	pro dN
VB	99.5737	0.276899	0.000581488	0.1494	0.000313741	0.00041147	8.64088e-07	2.91406e-05	2.85345e-05			VB	99.5737	0.276899	0.000581488	0.1494	0.000313741	0.00041147	8.64088e-07	2.91406e-05	2.85345e-05
MCF10A	96.1047	3.87127	0.00812966	0.0240393	5.04826e-05	0.00014299	3.0028e-07	2.42378e-05	4.10574e-06			MCF10A	96.1664	3.81241	0.00800607	0.021228	4.45788e-05	0.000164985	3.46469e-07	2.79257e-05	3.63564e-06
MCF10A	96.3413	3.63861	0.00764107	0.0200455	4.20956e-05	0.000123414	2.5917e-07	2.77659e-05	2.66467e-06			MCF7	96.478	3.49223	0.00733369	0.0298051	6.25907e-05	0.000182944	3.84182e-07	1.43511e-05	4.93154e-06
MCF10A	96.053	3.92737	0.00824747	0.0195992	4.11582e-05	0.000228551	4.79957e-07	3.17735e-05	4.13651e-06			MCF7 TET1 KO cH3	97.5836	2.39458	0.00502862	0.0217768	4.57314e-05	0.00015342	3.22181e-07	2.06713e-05	3.84265e-06
MCF7	96.6305	3.33903	0.00701196	0.0304423	6.39287e-05	0.000128008	2.68818e-07	2.12874e-05	6.32622e-06			MCF7 TET1 KO cH7	96.9616	3.01865	0.00633917	0.0197671	4.15109e-05	0.000136845	2.87374e-07	3.45245e-05	3.17415e-06
MCF7	97.391	2.57976	0.0054175	0.02927	6.14669e-05	0.000279387	5.86712e-07	1.4598e-05	3.50761e-06			MCF7 TET1 KO/K852R c1	98.0096	1.97033	0.00413769	0.0200582	4.21222e-05	0.000121984	2.56167e-07	2.72396e-05	4.84685e-06
MCF7	95.4124	4.55791	0.00957161	0.0297031	6.23765e-05	0.000141436	2.97016e-07	7.16806e-06	4.96079e-06			deltaH7-Km3	97.2363	2.73748	0.0057487	0.0262228	5.50679e-05	0.000160792	3.37662e-07	2.66192e-05	7.01338e-06
MCF7 TET1 KO cH3	97.9475	2.03315	0.00426962	0.0193616	4.06595e-05	0.000160947	3.37989e-07	2.7361e-05	2.38227e-06			deltaH7-KmF6	97.183	2.79471	0.0058689	0.0222414	4.6707e-05	0.000170666	3.58399e-07	3.00138e-05	3.1687e-06
MCF7 TET1 KO cH3	97.557	2.42097	0.00508404	0.0219844	4.61673e-05	0.000172585	3.62429e-07	1.89208e-05	4.76226e-06			MCF7 TET1 KO/K852R c4	97.639	2.33464	0.00490275	0.0263626	5.53614e-05	0.000148695	3.12259e-07	2.61879e-05	3.95719e-06
MCF7 TET1 KO cH3	97.2464	2.72962	0.00573221	0.0239845	5.03674e-05	0.000126726	2.66125e-07	1.57321e-05	4.38342e-06			MCF7 TET1/TET1s KO a11	95.9355	4.04162	0.00848741	0.0228628	4.80118e-05	0.000139115	2.92142e-07	1.94464e-05	6.04905e-06
MCF7 TET1 KO cH7	96.8139	3.16478	0.00664605	0.0213375	4.48087e-05	0.000109877	2.30742e-07	5.50712e-05	5.06879e-06			MCF7-TKO-F3	95.8668	4.10003	0.00861006	0.0332134	6.97481e-05	0.000206432	4.33508e-07	2.47343e-05	5.74497e-06
MCF7 TET1 KO cH7	96.8781	3.09634	0.00650231	0.0255834	5.37251e-05	0.000168024	3.52851e-07	3.63297e-05	2.09579e-06			MCF7-TKO-D10	95.2773	4.6993	0.00986853	0.0234367	4.9217e-05	0.000153116	3.21543e-07	2.51531e-05	3.6613e-06
MCF7 TET1 KO cH7	97.1928	2.79484	0.00586916	0.0123804	2.59989e-05	0.000132633	2.7853e-07	1.21726e-05	2.35786e-06			MCF7 TET1/TET1s KO b5	95.6109	4.36325	0.00916283	0.0258843	5.4357e-05	0.000152995	3.21289e-07	2.36646e-05	6.47025e-06
MCF7 TET1 KO/K852R c1	97.0347	2.93963	0.00617323	0.0256277	5.38182e-05	0.000161487	3.39124e-07	4.08794e-05	6.76127e-06
MCF7 TET1 KO/K852R c1	97.7342	2.243	0.0047103	0.0228235	4.79295e-05	0.000125165	2.62846e-07	3.53663e-05	5.82638e-06			Standard deviation	dC	mC	mC	hmC	hmC	fC	fC	caC	8oxodG
MCF7 TET1 KO/K852R c1	99.2599	0.728347	0.00152953	0.0117234	2.46191e-05	7.93008e-05	1.66532e-07	5.4731e-06	1.95289e-06				%	%	pro dN	%	pro dN	%	pro dN	pro dN	pro dN
deltaH7-Km3	97.1173	2.85255	0.00599035	0.0301442	6.33029e-05	0.000168946	3.54787e-07	2.41811e-05	6.67825e-06			VB	0	0	0	0	0	0	0	0	0
deltaH7-Km3	97.2702	2.70123	0.00567258	0.0285525	5.99602e-05	0.000178125	3.74063e-07	5.41646e-05	8.83954e-06			MCF10A	0.125521	0.125016	0.000262534	0.00199625	4.19212e-06	4.56527e-05	9.58706e-08	3.07853e-06	6.86693e-07
deltaH7-Km3	97.3214	2.65866	0.00558318	0.0199717	4.19407e-05	0.000135303	2.84137e-07	1.51176e-06	5.52234e-06			MCF7	0.814924	0.814809	0.0017111	0.000483994	1.01639e-06	6.84155e-05	1.43673e-07	5.76685e-06	1.15088e-06
deltaH7-KmF6	97.0005	2.9744	0.00624624	0.0251078	5.27265e-05	0.00020283	4.25943e-07	1.85425e-05	3.76493e-06			MCF7 TET1 KO cH3	0.286838	0.284945	0.000598385	0.00189295	3.9752e-06	1.94639e-05	4.08741e-08	4.90618e-06	1.04416e-06
deltaH7-KmF6	97.0005	2.9735	0.00624436	0.026015	5.46315e-05	0.000143292	3.00914e-07	6.09776e-05	3.1557e-06			MCF7 TET1 KO cH7	0.165572	0.16071	0.00033749	0.00550329	1.15569e-05	2.39245e-05	5.02415e-08	1.75597e-05	1.34398e-06
deltaH7-KmF6	97.5482	2.43624	0.00511611	0.0156014	3.27629e-05	0.000165876	3.4834e-07	1.05214e-05	2.58548e-06			MCF7 TET1 KO/K852R c1	0.929073	0.923114	0.00193854	0.00600377	1.26079e-05	3.36278e-05	7.06184e-08	1.55549e-05	2.08162e-06
MCF7 TET1 KO/K852R c4	97.5528	2.42136	0.00508485	0.0258286	5.42401e-05	0.000120199	2.52419e-07	4.47399e-05	4.71005e-06			deltaH7-Km3	0.0866903	0.0832002	0.00017472	0.00446769	9.38216e-06	1.84085e-05	3.86578e-08	2.15645e-05	1.37482e-06
MCF7 TET1 KO/K852R c4	98.0191	1.95445	0.00410435	0.0264341	5.55116e-05	0.000209868	4.40723e-07	7.90163e-06	4.6277e-06			deltaH7-KmF6	0.258174	0.253479	0.000532306	0.0047098	9.89059e-06	2.45411e-05	5.15363e-08	2.21382e-05	4.81596e-07
MCF7 TET1 KO/K852R c4	97.3451	2.62811	0.00551904	0.026825	5.63325e-05	0.000116017	2.43635e-07	2.59222e-05	2.53382e-06			MCF7 TET1 KO/K852R c4	0.281848	0.281774	0.000591726	0.000409897	8.60784e-07	4.32898e-05	9.09085e-08	1.50403e-05	1.00704e-06
MCF7 TET1/TET1s KO a11	95.2805	4.70058	0.00987123	0.018902	3.96941e-05	0.000135408	2.84357e-07	3.31809e-06	6.04209e-06			MCF7 TET1/TET1s KO a11	0.486111	0.48871	0.00102629	0.00281018	5.90137e-06	9.54043e-06	2.00349e-08	1.51987e-05	4.98888e-08
MCF7 TET1/TET1s KO a11	96.4438	3.53163	0.00741642	0.0245608	5.15777e-05	0.000129733	2.7244e-07	1.52055e-05	6.11333e-06			MCF7-TKO-F3	0.510477	0.50443	0.0010593	0.00736924	1.54754e-05	4.39673e-05	9.23313e-08	1.36663e-05	1.83512e-06
MCF7 TET1/TET1s KO a11	96.0822	3.89266	0.00817458	0.0251255	5.27636e-05	0.000152203	3.19627e-07	3.98155e-05	5.99172e-06			MCF7-TKO-D10	0.236874	0.239656	0.000503278	0.00536862	1.12741e-05	7.76897e-08	1.63148e-10	1.34173e-05	1.75367e-07
MCF7-TKO-F3	95.5435	4.41417	0.00926976	0.0423484	8.89316e-05	0.00026844	5.63723e-07	8.9394e-06	8.08426e-06			MCF7 TET1/TET1s KO b5	0.436018	0.432269	0.000907766	0.0047897	1.00584e-05	2.65087e-05	5.56683e-08	1.5844e-05	1.52458e-06
MCF7-TKO-F3	95.4694	4.49762	0.00944501	0.0329901	6.92793e-05	0.000179426	3.76795e-07	4.22776e-05	5.54861e-06
MCF7-TKO-F3	96.5874	3.38828	0.0071154	0.0243017	5.10335e-05	0.000171431	3.60004e-07	2.2986e-05	3.60203e-06
MCF7-TKO-D10	94.9559	5.02621	0.010555	0.0178773	3.75424e-05	0.000153034	3.2137e-07	8.91699e-06	1.33738e-05
MCF7-TKO-D10	95.356	4.61332	0.00968798	0.0306944	6.44583e-05	0.000153094	3.21497e-07	2.47667e-05	3.83666e-06
MCF7-TKO-D10	95.5199	4.45837	0.00936258	0.0217383	4.56503e-05	0.00015322	3.21762e-07	4.17757e-05	3.48593e-06
MCF7 TET1/TET1s KO b5	95.0645	4.90293	0.0102962	0.0325407	6.83356e-05	0.000165235	3.46993e-07	2.96398e-05	7.93301e-06
MCF7 TET1/TET1s KO b5	96.1316	3.84473	0.00807393	0.0236426	4.96495e-05	0.000116187	2.43993e-07	3.93792e-05	7.11064e-06
MCF7 TET1/TET1s KO b5	95.6364	4.34209	0.00911839	0.0214695	4.5086e-05	0.000177562	3.72879e-07	1.97492e-06	4.3671e-06
