# Supplementary material for: Isoform-specific and ubiquitination dependent recruitment of Tet1 to replicating heterochromatin modulates methylcytosine oxidation
Source: Nat Commun. 2022 Sep 2;13:5173. doi: 10.1038/s41467-022-32799-8 (PMC9440122; doi:10.1038/s41467-022-32799-8)
Supplement: Supplementary file 8 — Source data [file 41467_2022_32799_MOESM8_ESM.xlsx]

## Sheet: Fig. 1
Fig. 1C																							Fig. 1F		MCF10a_no_synchro_norm	MCF7_no_synchro_norm		MCF10a_Synchro_norm	MCF7_Synchro_norm
																									0.115275	0.0316317		0.0491736	0.11888		Figure	Sample	n/replicates	Mean	StDev	p-Value
Plotted	MCF10a	MCF7		MCF10a	MCF7		MCF10a	MCF7		MCF10a	MCF7		Figure	Sample	n/replicates	Mean	StDev	p-Value							0.18838	0.042887		0.0465247	0.121589		1F	MCF10a no synchro.	10767	54.6905	31.8764	2.2e-16 for all groups
	5mC	5mC		5hmC	5hmC		5fC	5fC		5caC	5caC		1C	MCF10a vs MCF7 (1 - 2)											0.230482	0.0361428		0.0476643	0.114451			MCF10a Thy. synchro.	3433	65.565	33.7661
	3.36333	0.915412		1.20728	1.13653		1.40977	2.1836		1.08838	1.50606			5mC	23 - 17	2.084 - 1.009	0.708 - 1.439	0.0000001289 (1 - 2)							0.264941	0.0430247		0.051146	0.140452			MCF10a no synchro.	31241	432.694	271.501
	3.49671	1.29898		0.528578	1.44677		1.55183	2.34939		2.11002	2.07386			5hmC	19 - 20	0.415 - 1.242	0.978 - 0.674	0.000000004033 (1 - 2)							0.236419	0.0386489		0.0521969	0.183195			MCF10a Thy. synchro.	29977	599.81	236.839
	3.62866	1.54216		0.42056	1.17558		1.58741	1.50864		1.09348	2.44265			5fC	21 - 17	1.671 - 1.934	0.526 - 0.001	0.008628 (1 - 2)							0.117662	0.056845		0.0508118	0.129028
	3.5351	0.830375		0.196377	1.37876		1.38145	1.93577		1.11234	1.65432			5caC	17 - 16	1.218 - 1.528	0.305 - 0.381	0.004753 (1 - 2)							0.254513	0.0428686		0.0513498	0.138521
	0.910116	1.19384		0.27602	1.33621		1.47299	2.79147		1.90285	1.40393														0.282897	0.103414		0.0526216	0.161058
	2.89485	1.18092		0.759679	1.02232		1.28796	1.46875		1.00251	1.37347														0.177344	0.124525		0.0536417	0.126758
	2.60346	0.918121		0.0952574	1.21225		3.2162	2.26562		1.09927	1.64298														0.426836	0.114552		0.0545694	0.173625
	2.41262	0.839401		0.187013	0.904434		1.34394	1.66131		1.17555	1.83316														0.179496	0.112009		0.0541504	0.149935
	1.35654	0.934005		0.585458	0.989868		1.55898	1.64553		1.19586	1.41305														0.176401	0.109969		0.0480975	0.151195
	1.65624	0.911419		0.415579	1.11409		1.5533	1.83536		1.06031	1.56202														0.189232	0.113404		0.0525989	0.128422
	1.47687	1.13923		0.341354	1.69005		1.43722	1.80245		1.05578	1.37846														0.142449	0.121604		0.0488498	0.204836
	0.945042	0.901165		0.263266	1.42505		1.99887	1.77391		1.10211	1.06542														0.428695	0.123242		0.0469592	0.21453
	1.50177	0.86493		0.454933	1.07671		1.53154	1.83019		1.11311	0.922734														0.154193	0.122525		0.0457258	0.168562
	1.77655	0.957659		0.0985164	1.32708		1.39366	1.68691		1.27822	1.19501														0.230184	0.11688		0.0381929	0.165027
	2.18652	0.970707		0.355345	1.10205		2.21146	2.20768		1.1002	1.75801														0.199055	0.120454		0.0473286	0.188057
	1.85299	0.902581		0.314975	1.26446		1.83073	2.38437		1.10305	1.21794														0.338529	0.0730058		0.0437709	0.142412
	2.10087	0.867777		0.590253	1.6089		1.67022	1.54176		1.10975															0.266558	0.0831367		0.0521139	0.162398
	1.83987			0.32054	1.12358		1.29921																		0.151037	0.0818217		0.0531919	0.143132
	1.67832			0.48279	1.09402		1.73296																		0.211119	0.0781299		0.0483762	0.163648
	1.56485				1.40636		1.61223																		0.237084	0.0852774		0.0475875	0.158932
	1.22327						2.01028																		0.251628	0.0875649		0.0472973	0.18013
	2.24264																								0.177139	0.091238		0.051145	0.139253
	1.67904																								0.18952	0.136275		0.0501055	0.191768
																									0.162397	0.0832542		0.0445659	0.216169
MCF7_5mC	X	Area	Mean	StdDev	Min	Max	IntDen	Median	RawIntDen		MCF10a_5mC	X	Area	Mean	StdDev	Min	Max	IntDen	Median	RawIntDen					0.153347	0.09893		0.0474827	0.162547
2	2	1.024	2318.68	572.687	1759	3597	2374.78	1966	540253		2	2	5.389	3989.88	877.139	1922	6873	21501.9	3688	4891595					0.0962558	0.132277		0.0522348	0.160238
8	2	1.292	1986.1	337.143	1749	3557	2566.7	1888	583912		8	2	4.457	2309.4	553.177	1695	4200	10293.5	2115	2341728					0.173902	0.083932		0.0526273	0.207518
14	2	0.589	1865.61	120.652	1698	2265	1098.89	1821	249992		14	2	3.811	2908.16	449.993	1820	3990	11083.2	2908	2521378					0.230879	0.0890905		0.057041	0.128231
20	2	0.778	2245.41	452.822	1736	3540	1747.01	2057	397438		20	2	2.69	3017.94	572.577	1727	4398	8118.75	3102	1846979					0.256895	0.0912719		0.0541243	0.20231
26	2	0.295	2064.22	429.81	1720	2967	607.937	1813	138303		26	2	4.176	2104.5	616.103	1663	4177	8788.2	1785	1999277					0.235943	0.0873969		0.0563532	0.1863
32	2	0.453	2373.67	704.699	1752	3997	1074.69	1956	244488		32	2	2.765	2687.95	358.848	1906	3538	7431.88	2700	1690719					0.17789	0.0869252		0.0530245	0.165156
38	2	0.576	2072.44	132.824	1817	2378	1193.39	2071	271490		38	2	2.668	2863.61	530.691	1684	4431	7640.65	2709	1738214					0.0925239	0.0958683		0.0497727	0.224409
44	2	0.949	2126.24	538.147	1737	4165	2018.8	1956	459268		44	2	3.253	3973.35	1200.14	1893	6839	12924.6	4037	2940280					0.133584	0.0983914		0.0431932	0.150477
50	2	1.121	1930.72	275.469	1682	2776	2164.15	1840	492335		50	2	4.576	3542.33	750.975	1736	6070	16209.4	3463	3687566					0.161844	0.0887666		0.0561811	0.179132
56	2	0.923	2161.56	237.663	1739	2687	1995.33	2130	453928		56	2	2.637	3875.66	1577.87	1690	8010	10221.7	3765	2325395					0.271027	0.0887785		0.0506103	0.184497
62	2	0.62	2886.28	915.187	1812	4413	1788.89	2290	406965		62	2	3.288	2807.82	469.249	1758	4095	9232.05	2812	2100250					0.211511	0.121855		0.0569234	0.131596
68	2	2.91	2638.11	566.447	1733	4229	7676.77	2631	1746432		68	2	2.695	3472.6	918.218	1793	5883	9357.11	3466	2128702					0.273236	0.0991539		0.0515645	0.188809
74	2	2.576	3599.51	550.869	2007	5343	9271.88	3565	2109312		74	2	2.703	3721.92	990.959	1761	6207	10061.7	3646	2288981					0.315668	0.102628		0.0529525	0.148397
80	2	2.097	2857.54	812.091	1780	4884	5991.52	2898	1363045		80	2	4.62	1882.13	205.613	1639	2522	8695.19	1796	1978117					0.159044	0.0973853		0.0484052	0.179397
86	2	0.576	1835.43	127.898	1693	2819	1056.91	1817	240442		86	2	4.532	2625.36	462.443	1682	3593	11898	2665	2706743					0.143459	0.0910473		0.0517158	0.201037
92	2	0.782	2868.15	1052.87	1728	5033	2244.14	2985	510531		92	2	1.178	2205.55	314.723	1694	3122	2598.24	2258	591087					0.193221	0.0987634		0.0517689	0.207922
											98	2	3.336	3170.36	846.08	1691	5448	10577.4	3052	2406301					0.20629	0.0972411		0.0605056	0.134409
																									0.219912	0.0888026		0.0542864	0.169615
Fig. 1D-E																									0.157594	0.0989885		0.0541925	0.160537
	Values of Relative accummulation per cell (measuring 3 ROI in each cell):																								0.236959	0.105227		0.0541693	0.14092
	Tet1	Tet1		Tet1s	Tet1s								Figure	Sample	n/replicates	Mean	StDev	p-Value							0.346169	0.102399		0.0499903	0.174394
	MCF10a	MCF7		MCF10a	MCF7								1D	MCF10a vs MCF7	14 - 13	1.057001209 -	0.142008585 - 0.106361707	0.4286							0.191727	0.0987902		0.057214	0.186861
	0.962498	0.983258		1.20477	1.21773									TET1		1.09367									0.20458	0.10839		0.0519812	0.182847
	1.00156	1.2109		1.21942	1.24129																				0.220967	0.102448		0.0501728	0.182417
	0.980093	1.04675		1.76892	1.23253								1E	MCF10a vs MCF7	16 - 17	1.90764595 -	0.768736701 -	0.6773							0.236299	0.101689		0.0498472	0.130778
	1.30647	1.22788		1.2499	1.47511									TET1s		2.16687	0.869117								0.219536	0.105773		0.0502913	0.192138
	1.03438	1.10131		1.38644	2.7538																				0.128984	0.108156		0.0482103	0.155129
	1.03268	0.991902		1.15691	2.96341									MCF10a TET1 vs TET1s				0.008803							0.215401	0.109863		0.0489721	0.147192
	0.884025	0.979424		1.25331	2.70871									MCF7 TET1 vs TET1s				0.0004995							0.317209	0.103629		0.0502036	0.155164
	0.827262	1.01557		1.0474	2.92143									MCF10a vs MCF7 TET1				0.4286							0.23918	0.112581		0.0486915	0.186321
	1.08307	1.26714		1.76892	2.4536									MCF10a vs MCF7 TET1s				0.6773							0.238783	0.114235		0.0464938	0.236209
	1.0493	1.08355		3.08091	2.70109																				0.276696	0.109924		0.0519689	0.163174
	1.09498	1.12661		1.28174	2.39488																				0.170761	0.118278		0.0499993	0.174542
	1.20114	1.01472		2.89766	1.93488																				0.226209	0.116367		0.0521116	0.186849
	1.08484	0.915656		3.26477	1.43786																				0.203396	0.118091		0.0448055	0.17774
	0.973589			3.21944	2.23645																				0.218421	0.120696		0.0510673	0.159391
				2.81418	2.23476																				0.292638	0.126052		0.0494803	0.194728
				1.8496	2.48958																				0.217558	0.115951		0.0551927	0.206569
					2.48957																				0.15128	0.124411		0.0537105	0.171511
																									0.194854	0.115398		0.0503539	0.169378
Example of measurements for one cell:																									0.435279	0.123846		0.0551292	0.139622
MCP10a_Tet1	Area	Mean	StdDev	Min	Max	IntDen	Median	RawIntDen																	0.445803	0.121287		0.0574757	0.196026
1	0.203	36.944	9.794	14	78	7.483	34	26932	Tet1																0.101053	0.124536		0.0540532	0.20464
2	0.34	35.775	9.02	9	78	12.166	34	43788	PCNA																0.185794	0.124904		0.0518736	0.160519
3	0.376	31.687	8.224	9	63	11.903	29	42841	Tet1																0.246372	0.123079		0.0559351	0.17539
4	0.245	35.844	8.495	19	78	8.784	34	31614	PCNA																0.376265	0.112137		0.0555435	0.153254
5	0.405	32.882	8.831	14	73	13.302	34	47876	Tet1																0.197102	0.113139		0.0493916	0.175539
6	0.35	39.748	9.351	14	97	13.915	39	50082	PCNA																0.292571	0.111819		0.060946	0.17057
																									0.35542	0.118405		0.0498614	0.208604
																									0.190986	0.126449		0.0453855	0.199707
																									0.194649	0.121731		0.0561977	0.180711
																									0.34387	0.121047		0.0551055	0.210255
																									0.187157	0.108156		0.0554975	0.248073
																									0.284652	0.129662		0.054039	0.220254
																									0.28734	0.129051		0.0490603	0.177724
																									0.139526	0.129181		0.0502012	0.229575
																									0.294718	0.114957		0.0467456	0.161919
																									0.191092	0.126249		0.0539148	0.166405
																									0.308483	0.134849		0.0521429	0.154738
																									0.30879	0.130915		0.0582057	0.214432
																									0.287434	0.131789		0.0572216	0.191607
																									0.298943	0.124709		0.0434298	0.231462
																									0.16405	0.12554		0.0544642	0.210781
																									0.207078	0.136955		0.0517864	0.221835
																									0.214087	0.129308		0.0490859	0.164418
																									0.0968464	0.133489		0.0508786	0.205959
																									0.256667	0.126845		0.0547581	0.230652
																									0.223457	0.118683		0.0500766	0.204674
																									0.345684	0.133125		0.0529463	0.270898
																									0.223563	0.121958		0.0526117	0.175655
																									0.224034	0.131742		0.0485	0.294043
																									0.24438	0.117917		0.0485578	0.198464
																									0.469824	0.116845		0.0469286	0.184646
																									0.110416	0.129907		0.0594594	0.171077
																									0.298756	0.136458		0.0528591	0.233705
																									0.204455	0.13826		0.0535355	0.191412
																									0.219956	0.139658		0.0456532	0.182361
																									0.219576	0.138731		0.0480411	0.179182
																									0.193818	0.131165		0.050871	0.168193
																									0.458776	0.179622		0.0543186	0.215824
																									0.165293	0.135808		0.0468975	0.212152
																									0.166525	0.133742		0.0513944	0.182721
																									0.194505	0.138163		0.0465207	0.177891
																									0.16713	0.128377		0.0510488	0.239868
																									0.168295	0.127384		0.0521272	0.206135
																									0.256105	0.133282		0.0528292	0.196744
																									0.122035	0.140376		0.0465645	0.189382
																									0.270511	0.128734		0.0534403	0.180393
																									0.177814	0.132068		0.0582611	0.18787
																									0.274816	0.131784		0.0572974	0.185057
																									0.286867	0.13642		0.0499372	0.23693
																									0.213197	0.137505		0.0533976	0.188655
																									0.178012	0.137251		0.0455334	0.230166
																									0.214384	0.146651		0.0502017	0.180573
																									0.264589	0.138807		0.0538076	0.217768
																									0.233891	0.139717		0.0556563	0.189404
																									0.516865	0.0908124		0.0483772	0.183807
																									0.481425	0.126202		0.0503292	0.188862
																									0.160502	0.139698		0.047596	0.193554
																									0.219941	0.132381		0.0429855	0.192947
																									0.206165	0.131316		0.0509478	0.176635
																									0.177962	0.131405		0.0526387	0.192487
																									0.195191	0.137554		0.0541063	0.233537
																									0.230794	0.140578		0.0492399	0.181172
																									0.208876	0.132249		0.0506942	0.214497
																									0.220545	0.137855		0.0513768	0.19397
																									0.201545	0.142747		0.0478766	0.190196
																									0.177745	0.117745		0.0511465	0.192434
																									0.21268	0.137004		0.0499884	0.195224
																									0.200889	0.139727		0.0487531	0.192614
																									0.224487	0.142229		0.0585735	0.191659
																									0.213872	0.130943		0.0540764	0.25096
																									0.324168	0.136136		0.049485	0.20701
																									0.322704	0.138175		0.0437368	0.201528
																									0.305563	0.139667		0.0545836	0.250155
																									0.332081	0.138302		0.046796	0.187542
																									0.599974	0.141407		0.0553933	0.190509
																									0.266672	0.123406		0.0502946	0.186196
																									0.258401	0.116478		0.046491	0.243621
																									0.192909	0.134666		0.045643	0.227842
																									0.207026	0.125411		0.0492105	0.189319
																									0.21652	0.136958		0.0560683	0.245577
																									0.190672	0.112827		0.05099	0.191559
																									0.456608	0.114635		0.0523491	0.214373
																									0.225767	0.108479		0.0529956	0.21007
																									0.260851	0.127167		0.0540925	0.213172
																									0.296449	0.119214		0.0462966	0.220766
																									0.26412	0.21329		0.0543945	0.218052
																									0.247453	0.228593		0.0503368	0.21719
																									0.392217	0.170175		0.051265	0.228745
																									0.3811	0.142992		0.0520111	0.223601
																									0.275004	0.202954		0.0505772	0.254224
																									0.370094	0.138032		0.0517689	0.215611
																									0.177892	0.23335		0.0555378	0.347619
																									0.195437	0.154062		0.0516788	0.218973
																									0.180606	0.133014		0.0537057	0.223751
																									0.144276	0.19752		0.0459849	0.200662
																									0.123877	0.140138		0.0502273	0.233469
																									0.266231	0.177643		0.0521429	0.206348
																									0.33118	0.156631		0.0549595	0.197607
																									0.267524	0.15433		0.0602942	0.227197
																									0.227763	0.27225		0.0462079	0.258615
																									0.153955	0.236484		0.0539759	0.195931
																									0.466457	0.142072		0.0496097	0.21295
																									0.207859	0.108579		0.051574	0.185996
																									0.30639	0.179032		0.0510526	0.221513
																									0.327591	0.398869		0.051766	0.215635
																									0.254471	0.189253		0.0509644	0.251401
																									0.356452	0.14395		0.0495964	0.254918
																									0.322907	0.206686		0.0589219	0.252461
																									0.164345	0.133895		0.0471022	0.217313
																									0.206918	0.274321		0.0494466	0.21608
																									0.155613	0.158777		0.0519068	0.282189
																									0.362912	0.156658		0.044802	0.207983
																									0.249113	0.197276		0.0533602	0.225607
																									0.338371	0.173491		0.04965	0.266223
																									0.19597	0.458303		0.0555435	0.27255
																									0.187619	0.158942		0.0545225	0.305138
																									0.228703	0.284246		0.0499642	0.21227
																									0.203134	0.162169		0.0533753	0.287615
																									0.276072	0.213963		0.0478415	0.261168
																									0.182284	0.302024		0.0500714	0.254668
																									0.338544	0.282201		0.0446375	0.253233
																									0.183976	0.1464		0.058118	0.239063
																									0.26677	0.303835		0.0437042	0.241421
																									0.120443	0.29578		0.052879	0.297808
																									0.130741	0.165082		0.0496068	0.274857
																									0.10866	0.17089		0.0690637	0.342643
																									0.105637	0.308516		0.0510711	0.305103
																									0.107145	0.269228		0.0545594	0.293507
																									0.157101	0.228511		0.0547073	0.338686
																									0.137072	0.112517		0.0559057	0.372027
																									0.185517	0.158755		0.0483739	0.373627
																									0.127653	0.168104		0.0538939	0.350731
																									0.0940581	0.155802		0.0592338	0.391182
																									0.163052	0.176653		0.0511194	0.391361
																									0.169058	0.177799		0.0598714	0.412805
																									0.106671	0.26352		0.0507933	0.438314
																									0.0944394	0.313815		0.0554027	0.43323
																									0.130193	0.181681		0.0543011	0.413336
																									0.131896	0.185673		0.0518243	0.428869
																									0.129025	0.208716		0.0511844	0.449478
																									0.116598	0.173982		0.0533066	0.428
																									0.209608	0.32638		0.0560777	0.443658
																									0.142318	0.173198		0.0589148	0.431854
																									0.143407	0.475284		0.0451453	0.436011
																									0.113412	0.280402		0.0580274	0.44529
																									0.105454	0.32031		0.0581924	0.20689
																									0.111618	0.164991		0.0556886	0.209646
																									0.198396	0.320385		0.0595168	0.212913
																									0.119536	0.244075		0.0505696	0.225108
																									0.124049	0.159258		0.0581123	0.228115
																									0.195595	0.487697		0.0572581	0.223686
																									0.161127	0.217807		0.0537351	0.212874
																									0.14406	0.177685		0.059386	0.219311
																									0.127614	0.18726		0.0570045	0.214054
																									0.192926	0.210599		0.062835	0.218941
																									0.161969	0.162929		0.0569054	0.222271
																									0.170667	0.166226		0.0540935	0.218327
																									0.0922315	0.265282		0.0548903	0.224059
																									0.0882852	0.173127		0.0596135	0.219603
																									0.165659	0.172655		0.0583957	0.442377
																									0.0990795	0.247645		0.0550467	0.220321
																									0.154627	0.32809		0.0584901	0.225622
																									0.148294	0.219262		0.0563664	0.225886
																									0.119157	0.232287		0.0546846	0.223371
																									0.17914	0.232598		0.0515352	0.229868
																									0.159104	0.279637		0.0558806	0.227916
																									0.131757	0.160982		0.0521429	0.229476
																									0.166967	0.208612		0.0558341	0.233413
																									0.119795	0.268071		0.0631317	0.235882
																									0.204728	0.277223		0.0512123	0.28786
																									0.184205	0.313078		0.0619457	0.662968
																									0.167777	0.184404		0.0505629	0.650127
																									0.184396	0.313622		0.0549794	0.231936
																									0.224133	0.267639		0.0559716	0.324616
																									0.159139	0.188938		0.0562669	0.245994
																									0.22307	0.267266		0.0606938	0.93978
																									0.378221	0.249616		0.0615565	0.24569
																									0.234981	0.264944		0.0591328	0.245205
																									0.17057	0.285757		0.0578136	0.247471
																									0.227017	0.34067		0.0653715	0.245977
																									0.395006	0.25657		0.0587683	0.261334
																									0.247921	0.534783		0.0566314	0.806309
																									0.171314	0.369475		0.0576638	0.707982
																									0.21472	0.22667		0.058729	0.261245
																									0.328182	0.556156		0.0609981	0.927877
																									0.197005	0.467207		0.0575444	0.25656
																									0.109687	0.251746		0.0506843	0.258284
																									0.194868	0.357853		0.0574069	0.260373
																									0.235282	0.171447		0.0587792	0.253625
																									0.160185	0.355132		0.0569997	0.257298
																									0.0921153	0.287824		0.0621197	0.26158
																									0.0533807	0.188701		0.0666661	0.261102
																									0.0663461	0.272714		0.0574486	0.528719
																									0.0679573	0.214486		0.0546652	1.28962
																									0.0679573	0.194469		0.0563565	0.275166
																									0.0977023	0.327912		0.0580037	0.267825
																									0.0613674	0.107712		0.0563897	0.26048
																									0.0835867	0.234095		0.0604255	0.961178
																									0.0943814	0.522521		0.0571325	0.41146
																									0.0539737	0.248962		0.0526913	0.917207
																									0.082977	0.237045		0.0589409	1.0324
																									0.0960289	0.298479		0.0539252	0.27679
																									0.0974094	0.542729		0.0593476	0.278408
																									0.0915347	0.365451		0.0538664	0.277233
																									0.109621	0.228117		0.0551207	0.289419
																									0.110111	0.281018		0.0579805	0.285228
																									0.10355	0.195534		0.0614907	0.282878
																									0.0847911	0.337176		0.0540949	0.296373
																									0.134651	0.369933		0.0580748	0.299938
																									0.0962692	0.267943		0.0635754	0.28043
																									0.0817238	0.182157		0.0558635	0.291071
																									0.167724	0.561447		0.0619438	0.291566
																									0.101284	0.20419		0.0578572	0.285129
																									0.091869	0.23803		0.0585688	0.294404
																									0.112881	0.185952		0.0555037	0.942056
																									0.128933	0.300623		0.0608848	0.371853
																									0.0881388	0.432834		0.0624543	0.727251
																									0.0749177	0.18615		0.0595026	0.363476
																									0.100218	0.215608		0.0578843	1.12869
																									0.0997832	0.376978		0.0602174	0.296027
																									0.164516	0.404424		0.0531677	0.302777
																									0.0773751	0.348922		0.0580094	0.306561
																									0.0548629	0.200535		0.0675032	0.282406
																									0.166371	0.377502		0.0563622	0.316344
																									0.0847667	0.333295		0.0630511	0.288192
																									0.109437	0.552891		0.0585678	0.773497
																									0.0497032	0.196849		0.0605293	1.36136
																									0.0790887	0.399699		0.0573704	0.331216
																									0.089186	0.233729		0.0594708	0.367784
																									0.101668	0.383851		0.0598903	1.45222
																									0.0934035	0.369957		0.0652592	1.1839
																									0.108119	0.368975		0.0566196	1.13837
																									0.109672	0.396909		0.0589499	1.07953
																									0.0597841	0.19382		0.0610669	1.46719
																									0.0821402	0.288193		0.0632645	0.588764
																									0.0926336	0.384434		0.0585896	1.13776
																									0.115685	0.743604		0.0614409	0.41047
																									0.116328	0.280611		0.0627217	0.45367
																									0.0713413	0.391666		0.0627236	0.627862
																									0.0947296	0.594606		0.0610403	0.640741
																									0.165077	0.475825		0.0608588	0.969819
																									0.12699	0.194073		0.0511152	1.5641
																									0.0536906	0.389837		0.0661352	0.643637
																									0.0624074	0.578907		0.0594931	0.857575
																									0.0583584	0.316007		0.0634048	0.382011
																									0.0471162	0.201687		0.0639727	0.67698
																									0.0436201	0.390034		0.0578212	0.614205
																									0.0393802	0.399904		0.061813	0.488493
																									0.0734332	0.252503		0.0568424	1.27286
																									0.0341776	0.373127		0.0632246	0.358059
																									0.046839	0.13022		0.0575657	0.488043
																									0.0607768	0.402426		0.0585906	0.651999
																									0.0406548	0.337042		0.0603094	0.5641
																									0.0544561	0.304314		0.0689684	0.730156
																									0.0533783	0.138803		0.0610105	0.600088
																									0.0906833	0.344807		0.0572875	1.81957
																									0.0493368	0.237992		0.05319	1.2108
																									0.0603718	0.292216		0.0598998	0.688418
																									0.0458927	0.207819		0.0603099	0.676411
																									0.103641	0.202505		0.0617883	0.399806
																									0.052995	0.139151		0.0696401	0.742571
																									0.0678943	0.316215		0.0649463	1.51733
																									0.060119	0.607658		0.058145	1.43086
																									0.0892737	0.20066		0.0605421	0.490536
																									0.0802396	0.683469		0.0604573	1.05578
																									0.054145	0.321476		0.0553572	0.651255
																									0.0485704	0.200484		0.0599889	0.935192
																									0.0804459	0.321417		0.0636916	0.707152
																									0.0711766	0.525168		0.0690651	0.539366
																									0.0551996	0.311297		0.0589456	0.829659
																									0.0744476	0.453479		0.0630673	0.621766
																									0.0524193	0.287265		0.0588792	0.619348
																									0.0646884	0.42559		0.0648401	0.393771
																									0.0521802	0.206562		0.0615793	0.582284
																									0.063511	0.196958		0.0601449	1.1612
																									0.0542354	0.205244		0.0645709	0.919809
																									0.0747423	0.243897		0.0598595	0.339161
																									0.150252	0.372999		0.0590622	1.01611
																									0.0637103	0.349071		0.0646017	1.21728
																									0.0502635	0.270445		0.0645069	0.65453
																									0.081615	0.211965		0.0616817	0.648008
																									0.0672314	0.358543		0.0643704	1.04223
																									0.0849154	0.106709		0.0591376	1.76746
																									0.0722888	0.123635		0.0593225	1.43731
																									0.0457833	0.448203		0.0693837	1.0007
																									0.087462	0.223452		0.0691424	0.903162
																									0.0644193	0.394405		0.068839	1.04069
																									0.0668186	0.386867		0.06382	1.14982
																									0.070729	0.478567		0.0657436	1.39678
																									0.0476342	0.237301		0.064907	0.445477
																									0.104126	0.438339		0.0676113	1.30782
																									0.0498174	0.220124		0.0639172	1.17315
																									0.0757302	0.225505		0.0655156	0.515679
																									0.0600592	0.22207		0.0640096	1.22175
																									0.0661578	0.220102		0.0632858	2.11429
																									0.0610376	0.22219		0.0628852	1.19519
																									0.0876571	0.356893		0.0621638	1.08988
																									0.0619262	0.657201		0.0623458	0.566508
																									0.0981297	0.507836		0.0626079	2.09342
																									0.0581845	0.149126		0.0637603	0.79132
																									0.0717101	0.497514		0.0637688	2.45947
																									0.0560858	0.627994		0.0669519	1.09997
																									0.0580298	0.24429		0.053709	1.19808
																									0.0995351	0.388901		0.06622	1.20405
																									0.0513772	0.226922		0.060892	0.317516
																									0.0663963	0.386599		0.0719799	1.69496
																									0.0599177	0.328182		0.0639935	1.23978
																									0.0512452	0.226964		0.060928	1.5458
																									0.089787	0.221263		0.0675961	0.434534
																									0.148625	0.483762		0.0630355	1.81871
																									0.104781	0.38234		0.0667059	0.921762
																									0.0744143	0.423142		0.06882	0.697131
																									0.506105	0.395776		0.0607384	1.16492
																									0.0879096	0.258115		0.0718401	1.07516
																									0.0852194	0.150743		0.0693889	0.325656
																									0.0419767	0.231672		0.0671832	0.815533
																									0.0680813	0.267501		0.0679227	1.26961
																									0.072646	0.225736		0.0705943	0.767917
																									0.065279	0.637412		0.0625145	0.708693
																									0.0576759	0.228929		0.0752298	1.04564
																									0.053505	0.392832		0.065517	0.338358
																									0.0791517	0.658673		0.0696373	0.763755
																									0.0768454	0.439754		0.0736897	1.23134
																									0.0914672	0.226663		0.0716893	0.649714
																									0.0646277	0.399271		0.0653331	1.42605
																									0.0466799	0.235695		0.0723013	0.963538
																									0.0519095	0.326035		0.0685944	1.93746
																									0.114	0.425474		0.0687802	1.40336
																									0.038	0.680694		0.06831	1.05257
																									0.0966023	0.37043		0.0684674	2.4187
																									0.0412781	0.422339		0.0653625	0.929446
																									0.0763399	0.425429		0.0685674	0.950906
																									0.0471073	0.447873		0.0697496	0.417725
																									0.0361101	0.4134		0.0657052	2.11029
																									0.0380889	0.436486		0.0721799	2.1206
																									0.0462636	0.458095		0.0762025	0.631701
																									0.0426318	0.674776		0.067479	1.1361
																									0.038378	0.36155		0.0708569	1.16435
																									0.0374888	0.237457		0.0663636	1.07091
																									0.0392493	0.254812		0.0744273	1.54536
																									0.0332355	0.465806		0.074762	0.505658
																									0.0417638	0.168507		0.0642974	2.17052
																									0.0399306	0.686654		0.0671207	1.49873
																									0.0440266	0.28216		0.0692173	1.32224
																									0.053737	0.428796		0.0697041	0.868582
																									0.0428326	0.441866		0.0726957	1.8905
																									0.0359831	0.118062		0.0687807	1.20162
																									0.0425619	0.255732		0.0706792	1.43176
																									0.0375182	0.259146		0.0654981	1.99775
																									0.0380764	0.679448		0.0654156	0.607407
																									0.0491649	0.367337		0.0666272	0.409687
																									0.0453449	0.323478		0.0702886	2.23557
																									0.0393463	0.873296		0.0673994	1.11212
																									0.043623	0.240559		0.0657607	0.621557
																									0.0538916	0.143628		0.0603961	0.381332
																									0.0510611	0.239193		0.0722951	0.879001
																									0.0536516	0.615319		0.0648705	2.14427
																									0.0355867	0.538036		0.0712632	1.76194
																									0.0476197	0.237219		0.0716177	0.506606
																									0.0540198	0.397245		0.0762822	2.48577
																									0.0408814	0.24266		0.0672254	0.590987
																									0.0509281	0.257605		0.0639196	1.97957
																									0.0619167	0.524219		0.0716803	0.538531
																									0.0395711	0.148149		0.0724193	2.52152
																									0.0426654	0.128256		0.0718514	1.11403
																									0.04893	0.696462		0.0724895	2.35077
																									0.0560679	0.448602		0.0753701	2.02025
																									0.0434648	0.435285		0.0728891	2.92278
																									0.0503018	0.25147		0.0755109	1.20185
																									0.0491545	0.495004		0.0774103	2.19378
																									0.0520095	0.391931		0.0709266	3.15721
																									0.0579073	0.44553		0.074797	0.632592
																									0.0416915	0.370914		0.0736115	2.20399
																									0.0539502	0.418866		0.0709664	0.547694
																									0.0416501	0.163613		0.0756313	0.397242
																									0.072293	0.3645		0.0604383	0.445737
																									0.0700991	0.287455		0.0730792	0.88448
																									0.0681152	0.514929		0.0680426	1.23841
																									0.0635015	0.463287		0.0748264	0.511768
																									0.0600131	0.458386		0.0743813	1.12103
																									0.0427199	0.70566		0.0723994	1.11856
																									0.0364773	0.162587		0.0698823	0.577691
																									0.0382879	0.345074		0.0706351	1.93613
																									0.0517757	0.306158		0.0725587	1.50029
																									0.0455356	0.534515		0.0718609	0.787774
																									0.0537162	0.243117		0.0717045	2.05791
																									0.0412808	0.393671		0.0659688	0.432191
																									0.0516823	0.819287		0.0771942	1.93927
																									0.0526697	0.70875		0.0714059	1.1455
																									0.0563178	0.488631		0.0702592	2.27041
																									0.0531999	0.123051		0.0764433	2.74475
																									0.0508142	0.391901		0.0730066	1.40519
																									0.0549673	0.636957		0.076987	1.29497
																									0.0492699	0.507678		0.0724866	1.1428
																									0.0520579	0.187205		0.0754502	0.761215
																									0.0386792	0.298943		0.0685759	0.400615
																									0.0532647	0.150356		0.0765495	1.58386
																									0.0514319	0.256594		0.0712177	0.919179
																									0.0492868	0.467593		0.0731356	0.422954
																									0.0504806	0.469291		0.0711214	1.3152
																									0.0525412	0.757849		0.0816974	1.33623
																									0.062438	0.454151		0.0755948	1.18604
																									0.0413712	0.168281		0.0735925	2.50768
																									0.0414354	0.442401		0.0696676	1.54797
																									0.0523303	0.387075		0.0746378	0.500581
																									0.051732	0.382611		0.0606379	0.995402
																									0.0556492	0.436801		0.0750473	2.74682
																									0.0514307	0.403999		0.0717983	1.00369
																									0.0546202	0.485243		0.0731863	1.36112
																									0.0443151	0.455653		0.0663243	0.415667
																									0.0510153	0.491209		0.0735229	1.241
																									0.0556909	0.140048		0.0725307	1.38551
																									0.0430851	0.138		0.0745273	1.06632
																									0.0443421	0.25623		0.0689139	1.20271
																									0.0487667	0.482353		0.0735835	1.79424
																									0.0601184	0.169476		0.0776033	2.20122
																									0.0515158	0.26293		0.0702938	0.47185
																									0.0504455	0.291906		0.0724899	1.81458
																									0.067182	0.161138		0.0723601	2.62337
																									0.0615361	0.147912		0.077005	0.442744
																									0.0460215	0.32826		0.0741415	1.91466
																									0.071021	0.329119		0.0771098	1.26444
																									0.0434395	0.277816		0.0762144	1.60893
																									0.0444504	0.46947		0.0783579	0.814467
																									0.0567151	0.319356		0.0705408	1.42319
																									0.0502067	0.35294		0.0778384	1.57298
																									0.0431297	0.494376		0.0653952	0.690571
																									0.0469134	0.463269		0.0855001	2.77734
																									0.0421049	0.475305		0.0718495	0.675193
																									0.0532448	0.294269		0.0786599	1.09985
																									0.0404677	0.539009		0.0712527	0.421148
																									0.0546414	0.50317		0.0747989	1.87993
																									0.0596351	0.152369		0.0688674	1.46269
																									0.0447216	0.413052		0.0780413	0.601975
																									0.0389005	0.410399		0.0721534	3.01861
																									0.0572307	0.268697		0.0702753	1.45336
																									0.0613981	0.128074		0.0743875	0.609408
																									0.0528701	0.438202		0.0846207	1.42197
																									0.0643042	0.10736		0.0775715	0.984704
																									0.0446499	0.175567		0.0748738	1.97552
																									0.0479608	0.173383		0.0794354	1.86469
																									0.0471531	0.509829		0.0797895	0.596457
																									0.0554836	0.508957		0.0782484	0.816292
																									0.0416983	1.33435		0.0795989	1.81059
																									0.0451094	0.47777		0.083283	0.541532
																									0.0521141	0.483578		0.0762087	1.20569
																									0.0845716	0.363584		0.0755569	1.21708
																									0.0441262	0.563023		0.0723899	0.403698
																									0.0473764	0.16468		0.0786016	0.576207
																									0.060706	0.496571		0.0669723	1.70815
																									0.0461363	0.397552		0.0718121	1.60934
																									0.0427657	0.591126		0.0733631	1.11365
																									0.0605428	0.345952		0.0707133	0.375485
																									0.0585297	0.296849		0.0742642	1.34617
																									0.0726879	0.513058		0.0722022	1.27894
																									0.0486977	0.299889		0.0807598	1.74856
																									0.0519794	0.333497		0.0776583	0.930622
																									0.0448997	0.522637		0.0819605	0.447067
																									0.0459171	0.19887		0.0743206	2.46655
																									0.0488735	0.485478		0.0726521	1.14552
																									0.0481434	0.572935		0.0756683	1.43373
																									0.0457339	0.357032		0.0759375	2.11206
																									0.054603	0.492523		0.074085	1.19404
																									0.0452866	0.183606		0.0770847	2.08113
																									0.0455338	0.480301		0.0760414	0.916946
																									0.0540546	0.114453		0.0796643	1.75589
																									0.067701	0.423823		0.0804071	1.18186
																									0.0534503	0.250195		0.0761722	1.98799
																									0.057427	0.537474		0.0735319	1.16918
																									0.0403262	0.413028		0.0755029	0.498239
																									0.0560168	0.493796		0.0892477	1.38709
																									0.0483973	0.394825		0.0741851	1.77256
																									0.0372196	0.543119		0.0738532	0.976389
																									0.0386013	0.380931		0.0821515	0.745316
																									0.0619679	0.575665		0.0788381	1.20932
																									0.0499914	0.520547		0.0810584	2.00056
																									0.046026	0.480898		0.0809058	1.13917
																									0.0852646	0.264003		0.0812296	0.836348
																									0.0448019	0.494629		0.0792733	0.90967
																									0.0433337	0.166927		0.0739618	1.96361
																									0.0425322	0.377734		0.0852981	0.433433
																									0.0474219	0.494263		0.0802725	1.53867
																									0.0451284	0.46037		0.0576942	0.904702
																									0.0959373	0.499369		0.0813959	1.32017
																									0.0565693	0.520362		0.0778659	1.35904
																									0.0445286	0.563799		0.0801971	1.79306
																									0.0569824	0.4468		0.0668732	0.620206
																									0.0487655	0.345862		0.0798449	1.1919
																									0.05201	0.304757		0.0828299	0.480169
																									0.0457898	0.565143		0.0773212	0.566859
																									0.0422443	0.585205		0.0832797	2.76313
																									0.0488958	0.916026		0.0816842	0.581217
																									0.0437462	0.152679		0.0808911	1.07197
																									0.0447606	0.140271		0.0678407	0.590798
																									0.0548617	0.461526		0.0754929	3.50388
																									0.0459576	0.520666		0.0793145	1.03718
																									0.0669063	0.679883		0.0781877	0.588811
																									0.0549426	0.446193		0.0801896	1.10878
																									0.0557854	0.610858		0.0826161	0.429314
																									0.0477249	0.510557		0.0810395	1.4172
																									0.0596613	0.4019		0.0797753	2.14271
																									0.0780493	0.567112		0.0806977	2.38053
																									0.0494587	0.147326		0.0798274	0.498111
																									0.0484958	0.517665		0.0730863	1.21983
																									0.0403229	0.147764		0.0828237	2.58288
																									0.0546741	0.35198		0.077653	1.07188
																									0.0536115	0.518658		0.0744017	0.609517
																									0.0478995	0.174493		0.0856034	2.0118
																									0.0583549	0.494361		0.0857693	1.05945
																									0.0378477	0.244516		0.0731896	1.39917
																									0.036629	0.615346		0.0758892	2.07232
																									0.034486	0.447397		0.0792159	1.28121
																									0.0393034	0.470112		0.0770188	1.35871
																									0.0410699	0.149235		0.0811006	1.18654
																									0.0444641	0.388205		0.0759181	0.89289
																									0.039599	0.54142		0.0685347	0.452383
																									0.0407482	0.196989		0.0768263	0.724037
																									0.0395872	0.4321		0.0846283	2.14484
																									0.0373671	1.20913		0.0762348	0.55042
																									0.0353666	0.515173		0.0811163	0.401128
																									0.0339974	0.464245		0.0773715	1.24646
																									0.0417138	0.364892		0.0776388	0.791789
																									0.0410021	0.373689		0.073019	1.22396
																									0.0547743	0.318178		0.0817567	1.64667
																									0.0366555	0.531821		0.0792178	1.15817
																									0.0354278	0.122531		0.0732266	1.95677
																									0.047942	0.514105		0.0825156	1.93436
																									0.0405977	0.485939		0.0843392	0.41933
																									0.0417203	0.62132		0.0762983	0.947184
																									0.0380253	0.596158		0.0805512	1.79028
																									0.0407253	0.420733		0.0716305	2.4475
																									0.0390287	0.239753		0.0698278	1.32721
																									0.0375036	0.403571		0.0827763	0.990852
																									0.0380758	0.32288		0.0740433	2.42885
																									0.0389498	0.730784		0.0744197	1.88998
																									0.0383218	0.318431		0.0633218	1.3478
																									0.039475	0.118592		0.0797369	1.69527
																									0.0411157	0.422747		0.0762779	1.9668
																									0.0411047	0.424888		0.0860087	1.51835
																									0.0402087	0.532591		0.0747591	3.01697
																									0.0413468	0.521587		0.0802517	1.81341
																									0.0390611	0.454044		0.0801061	0.700046
																									0.0386174	0.762652		0.0703639	1.21377
																									0.0426416	0.374332		0.0780986	1.27699
																									0.0445069	0.47005		0.0732854	2.12466
																									0.035098	0.378364		0.0817695	0.983443
																									0.0419606	0.240138		0.0814111	2.66347
																									0.0494647	0.504621		0.0862931	1.10834
																									0.0401242	0.193168		0.0757171	0.422351
																									0.0461515	0.390804		0.0700719	2.20814
																									0.0442746	0.547359		0.0803474	1.08992
																									0.0368068	0.719319		0.0710186	0.413098
																									0.0432751	0.163372		0.0677378	1.9683
																									0.0415357	0.514658		0.0680815	1.95554
																									0.041731	0.408847		0.0809357	1.40775
																									0.0481612	0.274522		0.0638304	1.77987
																									0.0411461	0.120408		0.0707057	1.31878
																									0.0431636	0.571314		0.0649198	2.38663
																									0.0426925	0.543877		0.0626368	2.21969
																									0.0492259	0.358605		0.0861149	0.478852
																									0.0384773	0.608205		0.0702521	1.63773
																									0.0434853	0.364967		0.0721041	0.989297
																									0.0394504	0.111745		0.0576809	1.40205
																									0.0429816	0.547576		0.0752459	1.98665
																									0.0433328	0.537016		0.0740192	1.25889
																									0.0494751	0.161323		0.0866738	1.78003
																									0.0481458	0.183055		0.0778891	1.88772
																									0.0633371	0.259596		0.0752962	0.911305
																									0.0433051	0.476322		0.0706782	2.30522
																									0.0423514	0.174142		0.0784816	0.785504
																									0.0549251	0.51726		0.0663352	1.29658
																									0.0422544	0.554095		0.079525	1.27099
																									0.0429393	0.559401		0.0676336	1.08026
																									0.0565265	0.458853		0.0784963	0.548135
																									0.0379268	0.503012		0.0658896	1.14526
																									0.0396332	0.82009		0.0712537	1.59735
																									0.0399529	0.569916		0.0810603	1.88164
																									0.0472482	0.179006		0.0737599	0.397411
																									0.0381885	0.521159		0.0750146	1.44135
																									0.0502088	0.400657		0.0729768	0.92965
																									0.0467977	0.531389		0.0672795	2.8615
																									0.0424921	0.226389		0.0763054	1.19108
																									0.039644	0.599412		0.0690471	0.760006
																									0.0478897	0.218511		0.0805844	2.06314
																									0.0461137	0.525216		0.0726255	1.29824
																									0.0494412	0.675877		0.0660048	2.22597
																									0.0368119	0.391768		0.0659086	1.18688
																									0.0476922	0.316513		0.0707247	0.431841
																									0.0472539	0.493083		0.0723312	1.37436
																									0.0452539	0.437432		0.0655137	1.30534
																									0.044136	0.535618		0.0739168	0.422694
																									0.0423389	0.355423		0.0646458	1.5444
																									0.0426324	0.297369		0.0685702	2.78753
																									0.0489419	0.443519		0.0660508	0.506947
																									0.0392921	0.369755		0.0632754	2.03133
																									0.0508782	0.344352		0.069231	1.32221
																									0.0460025	0.585553		0.0718268	0.897966
																									0.0428656	0.259537		0.0719733	2.90521
																									0.0456786	0.240864		0.0697823	1.08811
																									0.041803	0.263366		0.0764244	0.834001
																									0.0442612	0.336147		0.075272	0.492807
																									0.0435918	0.149472		0.0666296	1.23517
																									0.0455028	0.40686		0.0701359	1.40562
																									0.0446086	0.530631		0.0692433	1.75218
																									0.0425069	0.558758		0.0748217	1.33108
																									0.0501564	0.319695		0.0669955	2.13646
																									0.0470329	0.560436		0.0769501	1.60518
																									0.0455347	0.546003		0.0743031	0.636811
																									0.045082	0.255057		0.0797378	2.62934
																									0.0404285	0.560864		0.0734499	0.577018
																									0.0384351	0.521787		0.0677819	1.19047
																									0.0477113	0.883274		0.0677739	1.39694
																									0.0440138	0.36624		0.0755806	1.384
																									0.0489225	0.626144		0.0627236	2.15898
																									0.0439597	0.448141		0.0695624	2.2965
																									0.044316	0.151412		0.0777294	1.00209
																									0.0405787	0.337063		0.0742467	0.968056
																									0.0408243	0.178535		0.0787798	0.536526
																									0.0530295	0.572096		0.0706019	0.425992
																									0.0376639	0.583299		0.0697373	4.27936
																									0.0434387	0.245863		0.0807304	0.480406
																									0.0369089	0.458478		0.0722757	1.33529
																									0.0485121	0.386661		0.0733963	1.2454
																									0.0482647	0.444673		0.0726194	1.01941
																									0.0456313	0.306247		0.0590575	0.4675
																									0.05174	0.324052		0.0670998	0.791382
																									0.0503833	0.285029		0.0720728	0.442029
																									0.0487608	0.163058		0.0711769	1.74135
																									0.0357407	0.49556		0.063783	2.91543
																									0.050262	0.638956		0.0754147	2.67471
																									0.0499869	0.597755		0.0701478	1.95296
																									0.0498679	0.46514		0.0682123	4.81255
																									0.0456619	0.446478		0.068574	1.87302
																									0.0492785	0.547722		0.0704962	1.25401
																									0.0469604	0.559671		0.0771368	1.3517
																									0.046754	0.494097		0.0642144	2.14503
																									0.0411065	0.164194		0.0719586	0.472941
																									0.0379875	0.45328		0.0715362	1.605
																									0.0531172	0.402108		0.0775544	0.922199
																									0.0489425	0.220943		0.0719012	0.618888
																									0.0463546	0.162131		0.0659773	1.80419
																									0.0473624	0.15938		0.0703848	0.891752
																									0.0468087	0.326386		0.074587	1.49942
																									0.0454865	1.09329		0.079907	1.07665
																									0.0382316	0.714728		0.0601292	0.70098
																									0.0411273	0.162512		0.0696676	0.732948
																									0.0475893	0.167245		0.0668699	2.85901
																									0.0417409	0.368458		0.0721188	0.503487
																									0.0511113	0.13477		0.0735063	1.67696
																									0.0471067	0.240789		0.0735736	1.65978
																									0.0505299	0.411333		0.0740225	0.60352
																									0.0456851	0.40763		0.0730559	1.17404
																									0.0477065	0.385097		0.0846738	1.25886
																									0.0403098	0.591971		0.0785992	0.89006
																									0.0440632	0.185774		0.0814637	1.40019
																									0.0478754	0.144725		0.071285	1.26843
																									0.0483501	0.299139		0.07226	0.549543
																									0.049288	0.531841		0.0729284	1.02638
																									0.0453571	0.519295		0.0760352	1.07219
																									0.0514652	0.574901		0.0705341	3.1832
																									0.0442838	0.307249		0.0736542	1.67688
																									0.0472479	0.208857		0.071175	2.51071
																									0.0450529	0.422556		0.0744145	0.756005
																									0.0493668	0.242147		0.0721747	2.86719
																									0.0475884	0.698389		0.0752037	0.573647
																									0.0445307	0.812129		0.0745714	1.25999
																									0.0490168	0.656079		0.0665153	1.13155
																									0.0408781	0.442137		0.0713803	1.25624
																									0.0460483	0.293806		0.081842	3.93448
																									0.0447216	0.133745		0.0710186	1.70603
																									0.0406664	0.293611		0.0694382	1.35096
																									0.0490355	0.441569		0.0753976	0.581431
																									0.0416897	0.424141		0.0752767	0.787973
																									0.0369094	0.43891		0.074086	4.58199
																									0.0473199	0.176371		0.0846857	1.09891
																									0.0410108	0.23898		0.0665959	1.16513
																									0.0473366	0.451745		0.0765054	1.03433
																									0.0496702	0.455903		0.0679995	1.08797
																									0.0445896	0.350258		0.0758963	0.880783
																									0.0457137	0.46787		0.0756441	1.46207
																									0.0492416	0.499697		0.0843335	1.28525
																									0.0487664	0.510391		0.0781474	1.67736
																									0.0430095	0.763556		0.0711831	1.52675
																									0.0515104	0.458529		0.0652402	1.20417
																									0.0390367	0.434711		0.0750687	1.52628
																									0.0573137	0.715498		0.076294	0.606772
																									0.0522842	0.491795		0.0728057	1.79151
																									0.050074	0.475703		0.0680346	3.17739
																									0.0478864	0.136079		0.0792244	1.16919
																									0.0378317	0.447558		0.0870805	1.34547
																									0.0435633	0.671975		0.0756451	1.9423
																									0.0495471	0.621291		0.0756185	1.02463
																									0.0469154	0.533888		0.0683432	0.93832
																									0.0386861	0.414494		0.0688229	0.786201
																									0.0471599	0.582999		0.0778692	2.27142
																									0.0418565	0.337104		0.0771766	0.525354
																									0.0549111	0.668457		0.0905556	2.08886
																									0.0540335	0.599432		0.0717301	1.20652
																									0.0358918	0.618498		0.0811196	1.75675
																									0.0524106	0.90727		0.072289	2.6123
																									0.0408445	0.964182		0.0820605	2.28293
																									0.0393588	0.361553		0.0749056	0.471148
																									0.0435082	0.180771		0.0700127	1.50809
																									0.0529483	0.197035		0.0701241	2.08469
																									0.046547	0.570767		0.0744519	1.16417
																									0.0525391	0.381493		0.07498	1.04237
																									0.0463819	0.591834		0.0823449	1.45873
																									0.0502111	0.288274		0.0654421	1.66932
																									0.0436317	0.471067		0.0755394	0.597126
																									0.0382284	0.571951		0.0726445	1.13636
																									0.0510409	0.536177		0.0846184	1.07718
																									0.0446734	0.174437		0.0810433	0.376981
																									0.0389775	0.642179		0.06904	2.16107
																									0.0450086	0.462957		0.0735641	2.53076
																									0.0520199	0.195678		0.0761314	1.58866
																									0.0459011	0.160798		0.0718998	1.29749
																									0.0386453	0.401198		0.0771823	1.51529
																									0.0540927	0.637727		0.0713717	0.878716
																									0.0377201	0.484672		0.0690253	0.84953
																									0.0408264	0.162053		0.0722397	1.14405
																									0.0489883	0.194039		0.0851502	1.5938
																									0.0416623	0.170148		0.0685788	2.05617
																									0.0352661	0.465865		0.081367	2.87425
																									0.0470576	0.439038		0.0728668	1.05005
																									0.0443659	0.474094		0.0733062	2.68784
																									0.0517831	0.22108		0.0672989	4.17375
																									0.0357954	0.423776		0.0788609	1.92393
																									0.0370489	0.460025		0.0674473	1.66837
																									0.0476244	0.588372		0.0713746	1.75864
																									0.0372681	0.469651		0.0966833	4.19477
																									0.048262	0.189262		0.0792301	1.72015
																									0.0540159	0.61487		0.0816823	1.38518
																									0.0437943	0.476054		0.0816467	1.47384
																									0.0408062	0.442803		0.0726625	0.600254
																									0.0501261	0.371138		0.0737992	0.980281
																									0.0401162	0.498079		0.0725819	0.507322
																									0.0415931	0.538143		0.0726146	1.32442
																									0.041582	0.444792		0.0704483	1.66493
																									0.0424353	0.516764		0.0813779	0.681564
																									0.0363947	0.679576		0.0746899	0.527472
																									0.031494	0.170345		0.0693012	1.80222
																									0.036759	0.60817		0.0740272	2.18698
																									0.035363	0.333964		0.0706503	1.33621
																									0.0404865	0.612074		0.0784622	1.43509
																									0.0368226	0.49658		0.0827118	1.92507
																									0.0372309	0.343676		0.0702222	1.3317
																									0.0399259	0.221864		0.0739234	1.50138
																									0.0348117	0.582582		0.0681697	1.25809
																									0.0393989	0.642694		0.0739817	1.19974
																									0.0376746	0.598005		0.0688414	1.6112
																									0.0390756	0.599846		0.071148	1.36406
																									0.0384131	0.159329		0.0721524	2.01278
																									0.0369767	0.799737		0.0722335	1.60977
																									0.0362897	0.548522		0.0714552	1.20684
																									0.0368226	0.379646		0.0795904	2.55501
																									0.0380074	0.439448		0.0698539	0.902602
																									0.041003	0.460161		0.0827834	0.841358
																									0.0591712	0.276593		0.224214	0.372177
																									0.0394976	0.465963		0.0698098	0.630881
																									0.0415529	0.153568		0.0857195	1.89366
																									0.0385959	0.358766		0.0703995	1.05956
																									0.040893	0.435659		0.0833622	1.19425
																									0.0419419	0.335445		0.0818321	1.33965
																									0.0365285	0.59669		0.0878854	1.03274
																									0.0430883	0.233279		0.0794799	1.44809
																									0.0363548	1.30119		0.0740523	0.862647
																									0.0396639	0.450954		0.0762788	1.18424
																									0.0455888	0.57394		0.0757413	0.966183
																									0.0392532	0.589357		0.0808181	1.88596
																									0.043055	0.579472		0.0780014	2.3237
																									0.0409317	0.325304		0.0753844	1.87146
																									0.0376669	0.401477		0.0784608	0.542366
																									0.0355727	0.46503		0.0828498	3.28947
																									0.0431341	0.143169		0.0742538	1.54899
																									0.035606	0.204197		0.0808726	1.15873
																									0.0402367	0.294661		0.0751293	1.26689
																									0.0419886	0.162746		0.0695093	0.419439
																									0.0354811	0.504047		0.0797639	0.416232
																									0.0418503	0.708486		0.161293	1.3611
																									0.0422991	0.283015		0.0766182	1.1631
																									0.0370222	0.405938		0.0678625	1.32632
																									0.0415232	0.879601		0.0809712	1.30741
																									0.041591	0.588833		0.0693073	0.568661
																									0.0424623	0.965077		0.0764367	0.62926
																									0.0394292	0.625192		0.0805844	0.583697
																									0.0423481	0.544055		0.0636972	1.68808
																									0.0320049	0.700328		0.0834172	2.01978
																									0.0422426	0.313271		0.0709645	0.507312
																									0.0392609	0.652311		0.0692182	1.3331
																									0.0406931	0.633959		0.0720567	2.99873
																									0.0404383	0.349032		0.0870904	1.60179
																									0.039252	0.199064		0.0801464	1.81396
																									0.0410378	0.461975		0.0722691	1.48823
																									0.0391152	0.462853		0.0810196	1.22507
																									0.0418268	0.458847		0.0733584	0.521405
																									0.0390168	0.180777		0.0785982	3.26954
																									0.0404419	0.183018		0.0833963	0.503776
																									0.0434336	0.773608		0.0777682	1.69536
																									0.0404921	0.606525		0.0669419	0.432516
																									0.0398337	0.501543		0.0833361	1.29058
																									0.0379244	0.153469		0.0710636	1.27461
																									0.0388794	0.617847		0.0759513	3.72557
																									0.042694	0.19246		0.0803858	1.4319
																									0.0382498	0.553334		0.0837291	1.90366
																									0.045937	0.376455		0.0824307	0.682721
																									0.0419119	0.163275		0.0744316	1.43403
																									0.0429227	0.463061		0.0745212	0.484474
																									0.0437117	0.136908		0.0776265	0.491973
																									0.0434669	0.50372		0.0745799	2.38047
																									0.0405694	0.189428		0.0712252	2.98101
																									0.0433521	0.449375		0.0803991	0.507772
																									0.0410215	0.40333		0.0774952	2.08186
																									0.0391155	0.181796		0.0760134	1.20459
																									0.0436245	0.440278		0.0755868	1.24067
																									0.0367521	0.495262		0.0784385	2.45071
																									0.0404347	0.584726		0.0783172	1.09804
																									0.0366635	0.818047		0.0773269	1.84124
																									0.041232	0.168812		0.0661627	2.68887
																									0.0368027	0.747851		0.0798805	0.614717
																									0.0384957	0.445003		0.0835167	1.04199
																									0.0455281	0.18583		0.0753232	0.633977
																									0.0405415	0.482983		0.0723648	1.66246
																									0.0665346	0.521864		0.0733674	0.517475
																									0.039398	0.45162		0.0769107	0.457127
																									0.0409855	0.488535		0.0787713	1.38378
																									0.0890456	0.548341		0.0887481	3.12316
																									0.0361047	0.773911		0.073374	2.0541
																									0.040132	0.802767		0.0737461	1.64727
																									0.0457651	0.475983		0.0774625	0.876076
																									0.0364973	0.268874		0.0732958	1.2002
																									0.0429834	0.529867		0.0670225	1.02571
																									0.0437096	0.166588		0.0752175	1.16542
																									0.0417093	0.462642		0.0910969	0.439848
																									0.0424811	0.635589		0.0763907	0.854877
																									0.0422414	0.428445		0.0688513	2.03747
																									0.0406024	0.520764		0.0683906	1.635
																									0.0419701	0.561173		0.0842136	1.60063
																									0.0439805	0.355075		0.0819055	1.09475
																									0.0430669	0.515601		0.0713035	4.17484
																									0.0443154	0.439166		0.071714	1.15155
																									0.0429286	0.535238		0.0754365	0.518253
																									0.0381864	0.610567		0.0801497	1.33642
																									0.0441447	0.840875		0.0882684	0.511967
																									0.0408597	0.552629		0.0830674	1.0418
																									0.0431216	0.404665		0.0745951	2.86176
																									0.0356214	0.657929		0.0714988	0.438611
																									0.0422009	0.572679		0.0929617	1.27313
																									0.0709393	0.426336		0.0747724	1.0908
																									0.0436953	0.688745		0.0750393	0.626108
																									0.0379801	0.540442		0.0775369	1.73151
																									0.0425456	0.607426		0.0693988	0.916908
																									0.0385668	0.318193		0.0731967	1.17165
																									0.0420528	0.416082		0.0823051	1.94046
																									0.0427841	0.360191		0.189817	0.481402
																									0.0409843	0.201074		0.0813832	0.886168
																									0.0397727	0.156063		0.0784361	2.96688
																									0.040904	0.192003		0.0756735	1.1828
																									0.0401477	0.46158		0.081431	1.35863
																									0.0422776	0.345036		0.0715779	1.66124
																									0.0398646	0.193433		0.0797857	1.2323
																									0.0408603	0.348027		0.070901	1.34648
																									0.0485246	0.589824		0.0773426	0.629924
																									0.0372633	0.301346		0.0786603	0.647486
																									0.043152	0.48828		0.0701558	2.14608
																									0.0404546	0.610127		0.0721321	5.02463
																									0.0396877	1.1564		0.0787746	1.01625
																									0.0421049	0.66498		0.0712006	0.934386
																									0.040435	0.410878		0.0805451	1.59926
																									0.0428721	0.527966		0.0850725	0.77545
																									0.0421197	0.556531		0.0756749	1.20612
																									0.0412383	0.541007		0.0709214	1.51575
																									0.0423535	0.932248		0.0675369	1.44686
																									0.0395985	0.166694		0.0877086	1.48744
																									0.0454853	0.388841		0.0782882	0.499254
																									0.043312	0.577815		0.084635	1.82803
																									0.043419	0.344289		0.0849805	1.80158
																									0.0402459	0.671294		0.0818998	0.583545
																									0.0386893	0.201156		0.0846084	1.48667
																									0.0485341	0.260078		0.0838206	1.87646
																									0.0429587	0.378522		0.0762897	0.904186
																									0.0407583	0.258416		0.0777772	0.510185
																									0.0425046	0.540915		0.0813168	1.97724
																									0.0427044	0.256906		0.0701061	1.95477
																									0.0417135	0.338258		0.0727582	1.08695
																									0.0411077	0.497308		0.0807522	0.587432
																									0.0428864	0.535758		0.0811229	2.65382
																									0.0417087	0.276438		0.0793467	1.58124
																									0.0373041	0.632794		0.0730327	0.633398
																									0.0373998	0.711046		0.0874038	1.22863
																									0.0388008	0.453235		0.0757617	0.543893
																									0.0422393	0.440221		0.0728929	0.482018
																									0.0439023	0.403669		0.0787371	1.54772
																									0.0401971	0.688861		0.0764485	1.44613
																									0.0363857	0.424998		0.0750701	0.428762
																									0.0424918	0.514676		0.067343	0.468627
																									0.0394126	0.642206		0.071842	0.486166
																									0.0441203	0.477746		0.100522	1.24254
																									0.0409516	0.579825		0.0713215	1.55966
																									0.0461235	0.225165		0.0824208	1.73657
																									0.042559	0.388752		0.0742382	1.47132
																									0.0407966	0.741948		0.0732915	3.54934
																									0.0448096	0.517034		0.0787898	1.56909
																									0.0445423	0.170019		0.0742922	2.009
																									0.0450645	0.541762		0.0712181	1.1689
																									0.0417965	0.346653		0.0722254	1.59225
																									0.0393576	0.20704		0.0709626	0.7247
																									0.0423404	0.13453		0.0713589	0.630331
																									0.0437372	0.164196		0.0806057	1.03925
																									0.0373246	0.619242		0.0908224	1.3537
																									0.0379351	0.628128		0.0748354	0.486938
																									0.0407464	0.482353		0.0534905	2.00874
																									0.0404689	0.347638		0.0664793	1.0742
																									0.0406813	0.57813		0.0837073	2.07078
																									0.0416739	0.49473		0.0756782	1.99746
																									0.0387069	1.08604		0.068666	0.599325
																									0.0395556	0.636199		0.081642	1.81322
																									0.0404029	0.261419		0.0983462	1.95946
																									0.0400996	0.480405		0.0722065	1.44712
																									0.0401947	0.296716		0.0731778	2.18268
																									0.045162	0.650042		0.083914	1.84463
																									0.0362376	0.225597		0.0799578	1.22037
																									0.0402816	0.713836		0.175945	1.6015
																									0.0390828	0.590508		0.0707432	1.00088
																									0.0385365	0.608922		0.0684702	1.08494
																									0.0418265	0.683701		0.0875583	0.669571
																									0.0380294	0.191328		0.0759925	1.57225
																									0.043052	0.130666		0.0731493	1.29312
																									0.0418589	0.650732		0.077443	2.05664
																									0.0426277	0.199058		0.085127	1.80018
																									0.0403235	0.191461		0.0747947	0.505497
																									0.0420311	0.417632		0.0967757	1.8396
																									0.0397929	0.534313		0.0864747	1.86044
																									0.0356446	0.319942		0.0837656	0.970734
																									0.0382994	0.138639		0.0883281	1.82843
																									0.0450764	0.581229		0.086541	0.502681
																									0.041094	0.433711		0.0751668	1.13893
																									0.0473044	0.361136		0.0651587	1.8386
																									0.0378433	0.223529		0.0727938	1.11526
																									0.0401685	0.362186		0.0754621	1.71308
																									0.0407764	0.408644		0.0692078	0.64122
																									0.0441054	0.336292		0.0810584	1.22262
																									0.0406099	0.493576		0.0789907	1.89357
																									0.0400654	0.458234		0.0753213	0.456722
																									0.0419	0.807856		0.07998	6.23771
																									0.0412008	0.504256		0.0794904	1.6717
																									0.0414586	0.282002		0.0707536	0.513802
																									0.0364955	0.339135		0.0701156	1.46611
																									0.0390099	0.331433		0.224809	1.30932
																									0.0412974	0.965455		0.0753607	1.07896
																									0.044994	0.510861		0.0847393	0.441134
																									0.0412216	0.317295		0.0755351	1.52763
																									0.0354933	0.447252		0.0836613	1.14759
																									0.0429581	0.375129		0.0756678	0.739675
																									0.041362	0.758236		0.0677317	1.17728
																									0.0457024	0.386352		0.0714319	1.05029
																									0.0441551	0.443615		0.0768662	0.902797
																									0.0383369	0.191741		0.0730512	1.16559
																									0.0394173	0.303017		0.0863453	1.39262
																									0.04142	0.492886		0.0720264	2.20478
																									0.043894	0.544183		0.0765552	0.861381
																									0.0411324	1.08275		0.0683124	1.25981
																									0.040967	0.216678		0.0779119	1.03637
																									0.054777	0.481972		0.0874417	0.612991
																									0.0556644	0.153365		0.075601	1.30551
																									0.0566258	0.311094		0.074131	3.15379
																									0.0559862	0.630968		0.0670131	1.05566
																									0.0573131	0.693803		0.074634	1.4126
																									0.0581946	0.468985		0.0759243	1.49586
																									0.0587174	0.673355		0.0749994	0.711736
																									0.210498	0.497894		0.0705607	1.38059
																									0.044205	0.659648		0.0876725	1.41902
																									0.0418253	0.426946		0.0731839	1.96303
																									0.221556	0.707323		0.10163	0.616409
																									0.0433884	0.159089		0.0809229	0.51811
																									0.0381683	0.305447		0.0652563	1.3173
																									0.0389064	0.34756		0.0767093	1.2248
																									0.0416927	1.56679		0.0962609	1.45961
																									0.115954	0.161174		0.0869155	0.498851
																									0.0441634	0.63655		0.0723008	3.00771
																									0.0448141	0.510516		0.076531	1.72963
																									0.048974	0.665343		0.0930328	1.44581
																									0.175485	0.313682		0.0970369	1.88702
																									0.0436653	0.182284		0.0723141	1.12322
																									0.044302	0.67088		0.0879669	0.547898
																									0.0706951	0.687219		0.0983869	0.716448
																									0.0464899	0.37887		0.0722937	0.435749
																									0.0449209	0.501522		0.0779659	1.85342
																									0.0367387	0.65776		0.0780574	1.21974
																									0.0426095	0.354038		0.0756071	1.06649
																									0.0381671	0.478998		0.0691983	4.82653
																									0.0349282	0.510721		0.096525	0.452836
																									0.0488553	0.961351		0.072379	1.62511
																									0.0376345	0.825797		0.0771169	0.530947
																									0.0410286	0.519699		0.0797876	0.736532
																									0.0398834	0.795562		0.0949356	1.57636
																									0.0390768	0.449161		0.094398	1.29406
																									0.11088	0.577214		0.0828095	0.838524
																									0.0418512	0.726383		0.0811111	4.07277
																									0.0422202	0.377894		0.0744263	2.28051
																									0.0439163	0.14621		0.0702734	1.74575
																									0.0554672	0.574579		0.0956016	2.34256
																									0.0430199	0.414084		0.0867705	0.469352
																									0.0431252	0.527574		0.0823369	1.20261
																									0.0396368	0.746757		0.0854882	1.90007
																									0.0515687	0.402709		0.100295	0.597405
																									0.0429563	0.543633		0.084981	0.505288
																									0.0668109	0.218573		0.0801445	1.24405
																									0.0428918	0.318996		0.0917164	1.10727
																									0.0432305	0.395324		0.0761139	1.60675
																									0.0425807	0.415809		0.0755631	1.79588
																									0.043295	0.232981		0.0924185	3.57876
																									0.0442247	0.665185		0.0793994	1.66882
																									0.0439668	0.286259		0.100463	3.43051
																									0.0482564	0.62135		0.088357	0.898682
																									0.0478311	0.974558		0.0731801	2.94204
																									0.230643	0.470862		0.0653051	1.64352
																									0.24459	0.307502		0.0701848	0.89945
																									0.0416481	0.511943		0.0805844	0.633555
																									0.0437048	0.758278		0.0870013	1.6196
																									0.0405858	0.315207		0.0836954	0.875317
																									0.0434211	0.667318		0.079387	1.36503
																									0.0452468	0.197456		0.0807039	0.406282
																									0.0522004	0.181729		0.0904792	2.34659
																									0.207647	0.376395		0.0761802	2.14155
																									0.0501302	0.184344		0.0881508	1.35677
																									0.0435766	0.614968		0.0973081	1.42986
																									0.148447	0.182955		0.0807731	2.05606
																									0.0463897	0.175719		0.0942899	3.37241
																									0.0442342	0.68194		0.101397	0.556227
																									0.0411505	0.337187		0.0771477	0.453431
																									0.0464438	0.15256		0.102672	1.36552
																									0.180729	0.177214		0.0729768	1.34983
																									0.0409843	0.607138		0.0789533	2.11509
																									0.0906259	0.605788		0.0800786	2.17822
																									0.041875	0.342252		0.0747544	2.1759
																									0.163783	0.94586		0.0711522	0.796804
																									0.0467016	0.422428		0.094097	3.61085
																									0.0454202	0.59203		0.0948422	1.66265
																									0.0563204	0.733793		0.0804351	1.22829
																									0.0451692	0.296841		0.0818771	1.26145
																									0.12506	0.31552		0.103358	1.04769
																									0.0413768	0.363275		0.0764993	1.40949
																									0.0473568	0.177165		0.0892197	1.2021
																									0.0430039	0.263128		0.09041	1.13378
																									0.2461	0.173514		0.0859902	0.674691
																									0.0511958	0.197065		0.0798449	1.6842
																									0.0440233	0.421515		0.0747093	1.87726
																									0.0467864	0.542203		0.0775236	1.99393
																									0.156757	0.571579		0.124284	0.890543
																									0.0488845	0.144165		0.0762774	1.48605
																									0.0389504	0.404172		0.0700098	0.456398
																									0.0512249	0.278781		0.103074	1.72274
																									0.0419157	0.242044		0.079844	0.540745
																									0.0499402	0.647749		0.0975702	1.32133
																									0.157106	0.441625		0.0720022	1.32554
																									0.0434473	0.519205		0.0685266	0.593196
																									0.0701191	0.6141		0.0816785	1.75171
																									0.0386997	1.06244		0.0887106	1.23016
																									0.109661	0.173827		0.0799767	2.28332
																									0.0465226	0.450261		0.0885177	0.859912
																									0.0485336	1.44794		0.0951792	1.24973
																									0.0462713	0.142672		0.0775729	3.67471
																									0.047636	0.352789		0.0850962	1.21562
																									0.0712164	0.161943		0.0732787	1.14103
																									0.0446294	0.517287		0.0717059	1.97235
																									0.230135	0.586121		0.0870212	1.97302
																									0.0711486	0.695064		0.0889135	1.47723
																									0.0423315	0.520279		0.0788476	0.689518
																									0.0432474	0.367747		0.0868999	1.34204
																									0.0449976	0.745237		0.0739405	2.12491
																									0.0455409	0.693366		0.0761016	1.50511
																									0.0420742	0.529992		0.0682	2.19866
																									0.0498754	0.353919		0.0953475	1.14567
																									0.1594	0.152302		0.0852417	1.54413
																									0.0564379	1.28568		0.102732	2.10806
																									0.0534482	0.548367		0.0875166	1.17004
																									0.138488	0.723742		0.0935471	0.811442
																									0.0470564	0.787526		0.0888993	1.36651
																									0.0436531	0.250043		0.0811698	0.510061
																									0.0505139	0.718695		0.0763115	3.02876
																									0.0448325	0.471334		0.104729	0.467134
																									0.0466597	0.605508		0.0863633	0.772553
																									0.109343	0.463442		0.0956257	0.818728
																									0.0426491	0.730287		0.0773738	2.91524
																									0.0483691	0.133864		0.0778028	3.6353
																									0.0461413	0.223339		0.0904186	1.18415
																									0.0419823	0.620714		0.0738125	1.2879
																									0.0545269	0.268214		0.0778431	2.28891
																									0.0416011	0.776814		0.0761888	1.03142
																									0.0503777	0.412516		0.0745136	1.76238
																									0.140716	0.755512		0.0817396	1.70048
																									0.062452	0.753258		0.0959789	1.48337
																									0.0467456	0.196515		0.101104	2.843
																									0.0530497	0.760731		0.0896743	2.65305
																									0.0475504	0.187802		0.0947384	1.48363
																									0.053944	0.560965		0.0747544	0.935201
																									0.0473211	0.727956		0.095001	0.532895
																									0.0492568	0.482201		0.0851716	1.21585
																									0.0500041	0.713705		0.0902844	1.21926
																									0.0455698	0.155377		0.0840187	2.09622
																									0.0464316	0.494894		0.0862253	1.2888
																									0.0528395	0.342243		0.0732564	1.85178
																									0.0393817	0.793753		0.103205	1.08501
																									0.0519098	0.615884		0.106534	1.4355
																									0.0501719	0.901849		0.0912372	1.92629
																									0.0462526	0.62066		0.0924867	1.11579
																									0.136813	0.596687		0.0735304	2.99271
																									0.0430589	0.141056		0.0920065	1.22135
																									0.0429307	0.696212		0.0762172	0.994805
																									0.0479902	0.236368		0.109384	5.67134
																									0.0486781	0.249666		0.0737328	0.495319
																									0.0503241	0.875687		0.0724141	2.01695
																									0.0507173	0.662815		0.0752123	0.457619
																									0.0661108	0.621433		0.0730616	1.76194
																									0.0500336	0.526367		0.100228	1.01167
																									0.0480577	0.329488		0.0832707	2.50583
																									0.0463718	0.514284		0.0810238	1.26301
																									0.0430598	0.217638		0.0728777	1.1719
																									0.046787	0.663553		0.0978285	0.915392
																									0.0420311	0.35862		0.0740604	1.84047
																									0.0482177	0.500761		0.0936533	1.37915
																									0.0501085	0.314348		0.113603	1.09506
																									0.0454151	0.317482		0.0716822	0.427884
																									0.141857	0.42308		0.0915719	1.21624
																									0.0475629	0.306672		0.0917454	1.85681
																									0.0452426	0.43965		0.0796018	3.59615
																									0.0464158	1.07853		0.0728445	0.816856
																									0.0442428	0.841464		0.095803	2.4182
																									0.0456967	0.50088		0.0759769	1.64055
																									0.0464726	0.224623		0.0776658	4.7209
																									0.0484321	0.542625		0.0663087	1.85816
																									0.0613784	0.459237		0.0773108	1.7761
																									0.0532612	0.173163		0.091888	2.52585
																									0.043905	0.581437		0.103272	2.00705
																									0.0436468	0.347373		0.093056	2.98821
																									0.0438928	0.703635		0.0950086	1.2126
																									0.0430095	0.451876		0.0671709	3.87819
																									0.0415687	0.641433		0.0737632	1.6259
																									0.0549105	0.726835		0.0962733	1.28854
																									0.0461235	0.539389		0.0717562	2.3288
																									0.0504499	0.581708		0.100235	2.34855
																									0.0444245	0.150823		0.0846473	1.08659
																									0.0495194	0.403431		0.0710091	3.72608
																									0.0552683	0.140095		0.103146	1.66647
																									0.22358	0.173662		0.102547	0.939377
																									0.0428198	0.853663		0.0956082	0.523818
																									0.0422405	0.821476		0.0920383	2.16593
																									0.0570603	0.454419		0.0688641	1.18718
																									0.146672	0.524888		0.0776843	2.41227
																									0.0478992	0.519601		0.0682597	1.59689
																									0.160637	0.16462		0.0874004	1.71764
																									0.0489897	0.53356		0.0913984	2.77887
																									0.047413	0.475825		0.0896573	2.41845
																									0.0907806	0.216622		0.0706929	1.40065
																									0.0502858	0.660067		0.0928631	0.589897
																									0.0570919	0.138955		0.097099	0.545054
																									0.0487263	0.576581		0.0843088	1.2736
																									0.0449506	0.181417		0.0895042	0.452892
																									0.0380493	0.809236		0.0880333	1.32894
																									0.0489419	0.411809		0.076377	1.63385
																									0.0422033	0.311847		0.0905641	1.1891
																									0.145401	1.0895		0.0737167	1.76795
																									0.0454353	0.561033		0.082289	1.3491
																									0.0475453	0.428126		0.0840462	0.477557
																									0.0539178	0.19294		0.0945962	2.61753
																									0.0449952	0.155519		0.0987391	1.16807
																									0.0442999	0.962784		0.0889709	0.39054
																									0.0437179	0.47005		0.0987282	0.389638
																									0.050358	0.368975		0.075473	1.39388
																									0.12682	0.15325		0.0742884	0.650534
																									0.146627	0.264371		0.0733513	1.68945
																									0.0498412	0.536513		0.0753469	1.56264
																									0.0487048	0.205687		0.0756688	1.25592
																									0.0462978	0.512907		0.0727108	1.18555
																									0.0494653	0.623777		0.0886813	3.28068
																									0.0498977	0.50524		0.0823042	1.31864
																									0.0489017	0.418625		0.0765215	0.755825
																									0.0476325	0.552849		0.0830086	1.93142
																									0.0450624	0.477933		0.0840552	1.65266
																									0.0420489	1.32393		0.0802479	1.53252
																									0.0473758	0.72307		0.0753749	2.58493
																									0.043918	0.653959		0.0868259	2.21072
																									0.0437349	0.168597		0.0726909	1.61771
																									0.0373362	0.157186		0.0992198	4.18268
																									0.0378287	0.180624		0.101266	1.29142
																									0.0467724	0.18956		0.0755512	1.24342
																									0.0483034	0.503679		0.0934357	2.5972
																									0.0430232	0.455695		0.104007	0.458079
																									0.0515866	0.143325		0.0761532	2.16748
																									0.0467575	0.232546		0.110811	1.51541
																									0.0428373	0.534464		0.0775544	1.56273
																									0.0507113	0.172751		0.0876228	1.38288
																									0.0484848	0.149538		0.0827455	0.531658
																									0.0420662	0.187095		0.100813	1.5993
																									0.0485975	0.923918		0.0988847	1.24653
																									0.0412832	0.164282		0.0922649	0.881015
																									0.0429551	0.716887		0.0786765	1.58535
																									0.0520645	0.668139		0.0842652	0.656886
																									0.0497023	1.44132		0.0768188	0.720136
																									0.044131	0.740455		0.0944407	1.66884
																									0.0377942	0.512797		0.0892311	1.87198
																									0.0508725	0.458095		0.0741652	0.462929
																									0.0483819	0.591082		0.0882551	0.418984
																									0.0470448	0.253523		0.0734944	1.59387
																									0.0530399	0.609008		0.0769595	1.17789
																									0.0509787	0.416977		0.0999579	2.85606
																									0.0460863	0.444825		0.0805332	1.09596
																									0.0423975	0.216362		0.0988098	1.15075
																									0.0418622	0.590514		0.0887675	1.932
																									0.0415	0.660546		0.0769093	3.07215
																									0.0410803	0.186354		0.0876948	1.28142
																									0.0371816	0.156639		0.0896805	2.3427
																									0.0430083	0.35013		0.0849165	5.41816
																									0.041056	0.342829		0.0801758	0.481079
																									0.0549982	0.243822		0.116294	0.759598
																									0.0453045	0.623563		0.0955774	1.47708
																									0.0546012	0.589232		0.0763646	2.21431
																									0.046974	0.209147		0.0771221	2.18142
																									0.0475724	0.498483		0.0828583	1.47697
																									0.0460524	0.3426		0.0810717	0.717533
																									0.0613668	0.682776		0.10056	0.427409
																									0.0424924	0.214378		0.097903	0.347785
																									0.124166	0.190821		0.0754337	4.66139
																									0.0402604	0.354846		0.0895829	0.548604
																									0.049468	1.27978		0.0785527	2.08026
																									0.0513707	0.635253		0.0731242	1.48945
																									0.0553578	0.548118		0.0740917	0.94672
																									0.0642661	0.139465		0.0802251	1.42047
																									0.0610326	0.399565		0.0934703	1.37172
																									0.0507158	0.185737		0.0760636	0.400753
																									0.0563912	0.366849		0.0736233	0.54175
																									0.0582853	0.327656		0.0797534	0.883613
																									0.0560245	0.829179		0.0764926	0.467386
																									0.0630644	0.194525		0.0843866	1.37755
																									0.0550515	0.478558		0.0805844	1.23477
																									0.0597484	0.75015		0.0747236	0.958025
																									0.0654063	0.192515		0.0773354	0.93276
																									0.0608577	0.312004		0.0821236	1.46315
																									0.0663722	0.208162		0.0848469	1.41564
																									0.0493294	0.469773		0.0877792	1.22025
																									0.0488476	0.156929		0.09125	1.19908
																									0.060447	0.429185		0.106106	2.50043
																									0.0613103	0.630453		0.0804725	2.22157
																									0.069292	0.756508		0.103672	0.693765
																									0.0622376	0.623236		0.0825952	0.533014
																									0.0371111	0.553147		0.0793595	1.79613
																									0.0353029	0.548561		0.10364	1.16761
																									0.0362576	0.178267		0.0771937	2.80045
																									0.0372678	0.391036		0.0868198	1.18179
																									0.0388434	0.209965		0.0887694	1.21502
																									0.0414919	0.286824		0.0758024	1.06598
																									0.0449182	0.524808		0.0792666	2.31132
																									0.0429991	0.536739		0.0887045	1.67991
																									0.0466469	0.758801		0.0895032	2.2322
																									0.0374534	0.144944		0.0732171	0.557184
																									0.044724	0.606647		0.0881134	2.26605
																									0.0406328	0.275641		0.0770164	1.55854
																									0.0388422	0.188501		0.0889458	4.17925
																									0.0354817	0.191881		0.0750037	1.14181
																									0.0483147	0.310639		0.0903688	1.51292
																									0.0418125	0.24643		0.07676	0.45802
																									0.0420174	0.581271		0.0917003	1.43711
																									0.0452245	0.381047		0.0700037	1.78739
																									0.0493225	0.510661		0.0776843	1.73312
																									0.0516642	0.546527		0.0825156	1.95044
																									0.0372755	0.537542		0.0787784	1.40709
																									0.0453711	0.272014		0.0852213	1.11512
																									0.0508898	0.260371		0.125013	1.00284
																									0.0420225	0.179019		0.0780451	0.867657
																									0.0407725	0.387619		0.0733968	1.50873
																									0.0395791	0.539246		0.0750075	1.13406
																									0.0484069	0.276844		0.0788319	1.35174
																									0.042559	0.464527		0.0805844	1.83532
																									0.0448343	0.546176		0.0833139	1.4134
																									0.0370486	0.353422		0.0793268	1.46516
																									0.0484818	0.179777		0.0853768	1.5366
																									0.0349945	1.00116		0.0736096	0.507151
																									0.131181	0.717687		0.0631403	1.43885
																									0.0417373	0.171198		0.0794425	0.982684
																									0.039925	0.283013		0.100324	0.489996
																									0.0419841	0.63922		0.0887106	2.65046
																									0.0395491	0.182586		0.0877659	0.968852
																									0.0380583	0.20904		0.0810859	1.05725
																									0.0539722	0.29803		0.0763594	1.05767
																									0.0480782	0.63671		0.124846	0.518618
																									0.0957613	1.02007		0.0860566	0.448312
																									0.125604	0.556531		0.0877356	1.39781
																									0.0422895	0.495804		0.0780228	1.51592
																									0.0394358	0.297899		0.0789026	1.38518
																									0.0408237	0.682152		0.0871639	1.42993
																									0.0409795	0.217826		0.0555051	1.24029
																									0.0438624	0.142435		0.0855797	2.0349
																									0.0396987	0.393727		0.117228	0.375725
																									0.0645516	0.420805		0.0831641	1.00062
																									0.0394144	0.378412		0.094115	0.434514
																									0.0421866	0.139436		0.0829887	1.66648
																									0.0389721	0.182434		0.0842714	1.19848
																									0.038328	1.04192		0.0888263	0.913794
																									0.0450797	0.420953		0.073474	2.26435
																									0.0414482	0.177418		0.075774	2.85121
																									0.0502209	0.244737		0.088467	1.56245
																									0.0449185	0.218328		0.0913486	1.06324
																									0.0446538	0.596664		0.583403	4.3327
																									0.0443383	0.356628		0.0794088	1.0483
																									0.0388508	0.178342		0.0815652	1.46759
																									0.0382141	0.198477		0.0805664	1.63424
																									0.0445131	0.548159		0.0861111	4.38607
																									0.0401061	0.198112		0.0906542	0.564129
																									0.0436257	0.150243		0.0858608	1.86867
																									0.0556346	0.552189		0.0807864	0.517428
																									0.0443457	0.570669		0.0849241	2.7464
																									0.0403452	0.399399		0.0837059	1.69253
																									0.0406994	0.652633		0.0816856	2.83266
																									0.0464078	0.652377		0.126565	1.5397
																									0.0381347	0.715525		0.0988273	1.67646
																									0.036124	0.546836		0.128296	0.977698
																									0.0440644	0.925762		0.0831399	1.55273
																									0.0434547	0.381841		0.0963173	3.4926
																									0.0405513	0.140792		0.0878773	1.11601
																									0.0411351	0.519476		0.0755654	0.449585
																									0.0363542	0.239368		0.102589	0.39198
																									0.0437218	0.490596		0.0864367	0.644263
																									0.0468595	0.454309		0.0994658	1.38822
																									0.0381844	0.465708		0.154885	1.65221
																									0.0436174	0.516056		0.0848108	0.544063
																									0.0459718	0.68294		0.0870293	1.53481
																									0.0463266	0.238493		0.142099	1.61274
																									0.0435445	0.536085		0.580819	0.547035
																									0.103347	0.551255		0.0887528	1.6743
																									0.0594781	0.180718		0.433616	1.75121
																									0.0479465	0.433982		0.0841605	1.39266
																									0.0433664	1.44154		0.108943	1.90178
																									0.040181	0.216459		0.0899109	1.88398
																									0.0443213	0.298872		0.0800853	0.480937
																									0.0416091	0.742453		0.0861746	0.995929
																									0.0473609	0.689896		0.0737641	1.78287
																									0.0734549	0.155418		0.0848744	4.20077
																									0.0419356	0.418313		0.100744	1.28055
																									0.0431546	0.163185		0.0906053	1.41102
																									0.0413614	0.470222		0.092409	3.10837
																									0.0460123	0.248263		0.0849948	0.443757
																									0.0376256	0.333107		0.0889363	1.58357
																									0.0473024	0.387488		0.0924142	1.26329
																									0.0438247	0.57568		0.0961258	1.41825
																									0.0436602	0.170369		0.162577	1.13148
																									0.038943	1.34906		0.0862443	1.15948
																									0.0572212	0.232408		0.0833309	1.98412
																									0.0450892	0.638337		0.0835295	2.51763
																									0.039299	0.389665		0.119227	0.700696
																									0.0411107	0.296748		0.0800929	0.806091
																									0.0398381	0.399812		0.0834177	3.71854
																									0.0468836	0.65665		0.129519	2.55331
																									0.050518	0.509368		0.0822734	3.51031
																									0.0439326	0.190787		0.0927067	1.1337
																									0.0407589	0.521427		0.097099	2.04665
																									0.0426089	0.346847		0.126011	0.914937
																									0.0442523	0.212403		0.0857556	1.18148
																									0.0464102	0.510465		0.0823146	1.87794
																									0.0424918	0.405784		0.133104	1.48082
																									0.0465027	0.543666		0.0853797	1.37049
																									0.038907	0.374171		0.669206	0.477174
																									0.0408038	0.444965		0.155715	1.89636
																									0.0399595	0.841166		0.0744899	1.86691
																									0.0427445	0.494929		0.108862	2.94579
																									0.0453991	0.23784		0.0740917	1.42335
																									0.0466395	0.592836		0.127331	0.455989
																									0.0454228	0.66719		0.0890956	0.494016
																									0.0377365	0.51539		0.0877688	1.36809
																									0.0405816	0.191914		0.0900649	1.76788
																									0.0451228	0.754019		0.16588	1.7823
																									0.0446901	0.234076		0.0874905	1.28776
																									0.0450731	0.236686		0.0909789	2.25805
																									0.0467272	0.203206		0.0866629	1.49334
																									0.0450178	0.229002		0.11091	0.559744
																									0.041221	0.532891		0.107309	0.515783
																									0.0431279	0.149855		0.0902356	2.66467
																									0.0403586	0.343272		0.0868705	2.41982
																									0.040209	0.621618		0.0950228	0.711499
																									0.0431323	0.740648		0.0854697	0.921288
																									0.0418464	0.397192		0.0860594	1.60636
																									0.0446086	0.469378		0.0752639	1.80028
																									0.0435862	0.454041		0.105154	1.68379
																									0.0459501	0.187417		0.0938401	1.48765
																									0.0355156	0.875241		0.0876588	1.0065
																									0.0420998	0.351391		0.0884371	1.54833
																									0.041417	0.776755		0.117093	1.96932
																									0.0467207	0.496598		0.086459	2.03803
																									0.0411972	0.20888		0.0800521	1.10808
																									0.0440364	0.207307		0.0827592	1.80516
																									0.0475644	0.318856		0.0818136	1.56654
																									0.044219	1.07837		0.0944369	0.942549
																									0.0460819	0.381433		0.0879887	5.43518
																									0.0452367	0.275543		0.127948	1.19478
																									0.0439133	0.271137		0.0820065	4.32079
																									0.0443671	0.778123		0.0871852	6.14224
																									0.0531294	0.176342		0.0761864	2.55268
																									0.0438776	0.308683		0.0904854	2.32202
																									0.0438134	0.508074		0.0859513	1.60133
																									0.0458761	0.225125		0.0877588	0.993639
																									0.0412948	0.658191		0.160276	1.02945
																									0.0441801	0.190549		0.0784281	1.99723
																									0.0386819	1.38982		0.0787528	2.44817
																									0.0444403	0.401974		0.0904342	1.72035
																									0.0418652	0.236629		0.0914534	2.18493
																									0.0464016	1.35197		0.0828081	2.31688
																									0.0486706	0.418191		0.108791	1.53132
																									0.0428299	0.172453		0.0839619	0.414428
																									0.0455177	0.555734		0.0871966	0.840851
																									0.0451379	0.262445		0.097318	1.13734
																									0.0477841	0.536305		0.0889519	1.79682
																									0.0430964	0.173523		0.085246	1.92363
																									0.0435091	0.724548		0.0893947	3.379
																									0.0444325	0.648606		0.139949	1.17504
																									0.0422482	0.628336		0.0892069	1.09593
																									0.0428156	0.349392		0.0876308	1.4543
																									0.0446889	0.163439		0.0797037	0.787514
																									0.0437346	0.506902		0.17398	0.821985
																									0.0445452	0.496217		0.12874	1.04784
																									0.0441551	0.150239		0.085994	1.58887
																									0.043182	0.590478		0.0831479	1.25275
																									0.0412796	0.558288		0.0801104	1.6334
																									0.0396776	0.681307		0.132606	1.83166
																									0.0383982	0.447029		0.116061	2.3619
																									0.0437857	0.247418		0.0922801	0.816301
																									0.0455237	0.689592		0.0832612	0.586778
																									0.0423452	0.248404		0.135064	1.78519
																									0.0387464	0.167443		0.0808394	1.76487
																									0.0381044	0.185958		0.0908172	2.92618
																									0.0384419	0.620928		0.103313	0.99042
																									0.0473794	0.390289		0.089452	4.56461
																									0.0448245	0.443951		0.119649	2.44614
																									0.0443921	0.564849		0.098066	1.2152
																									0.0366864	0.411841		0.184976	1.96843
																									0.0431784	0.221111		0.106893	0.855238
																									0.0408612	0.202124		0.115656	0.616011
																									0.0481832	0.874067		0.25743	2.20345
																									0.0400326	0.171293		0.117521	1.8993
																									0.0435903	0.390102		0.0845861	1.10866
																									0.0420466	0.198793		0.0858902	1.84787
																									0.0455718	0.265762		0.0826507	2.04184
																									0.0414209	0.181653		0.0956485	0.431918
																									0.0412766	0.685976		0.168726	2.78157
																									0.0420707	0.272834		0.138629	0.544021
																									0.0446571	0.50389		0.123051	5.07317
																									0.0441598	0.618522		0.167213	1.21146
																									0.0416073	0.196646		0.142313	1.80669
																									0.0417278	0.193865		0.0722425	1.99177
																									0.0417409	0.384425		0.0887059	1.71677
																									0.0421245	0.547243		0.0999631	1.39795
																									0.042073	0.524538		0.168625	0.963861
																									0.0381989	0.320691		0.183697	1.59257
																									0.0439023	0.22609		0.139351	0.467634
																									0.0434839	0.342811		0.110072	1.77141
																									0.0389573	1.16172		0.0846805	1.37969
																									0.0457607	0.201174		0.0914074	1.4762
																									0.0447225	0.623509		0.15317	1.77422
																									0.0437381	0.827466		0.119908	0.942814
																									0.0512695	0.245268		0.0819074	0.80611
																									0.0390459	0.899767		0.0869411	5.20011
																									0.0423666	0.296396		0.0876455	0.31957
																									0.0409766	0.561708		0.0877536	1.06351
																									0.0426259	0.188607		0.164056	2.24563
																									0.0405534	0.242642		0.08832	1.95827
																									0.0412383	0.179247		0.0900166	1.71705
																									0.0425593	0.26647		0.0843354	1.45236
																									0.038921	0.721651		0.16894	3.46216
																									0.0410613	0.754522		0.0839348	1.18055
																									0.0431659	0.615405		0.11945	1.80617
																									0.0397983	0.302479		0.0883689	1.7072
																									0.0416971	0.340899		0.10018	0.826512
																									0.038612	0.274186		0.0864462	1.17539
																									0.0425941	0.16639		0.0877721	1.41009
																									0.0431356	0.310589		0.0828237	1.21411
																									0.0416885	0.390703		0.17398	2.133
																									0.0399	0.830847		0.1356	0.614158
																									0.038728	0.253641		0.0867629	1.40827
																									0.042564	0.561307		0.0915046	3.238
																									0.0401959	0.579144		0.119973	1.30028
																									0.0376708	0.520389		0.125332	1.43621
																									0.0424751	0.202841		0.0830745	0.513749
																									0.040766	0.259091		0.117476	1.5129
																									0.0436852	0.349169		0.0936002	1.97308
																									0.0413096	0.82037		0.0891638	0.631455
																									0.0390423	0.32448		0.155875	1.43354
																									0.0395708	0.372265		0.104785	2.42897
																									0.0407574	0.198465		0.0900137	1.08472
																									0.0445393	1.22295		0.103834	0.498699
																									0.0409177	0.492571		0.0921791	1.38069
																									0.0434514	0.451073		0.200561	1.13278
																									0.0366876	0.161475		0.130923	3.01283
																									0.0403068	0.312111		0.090209	1.85063
																									0.0406292	0.183037		0.0888661	0.613584
																									0.0406893	0.688287		0.0895539	2.10766
																									0.0422848	0.611863		0.0759001	2.15567
																									0.0411021	0.606808		0.0873725	6.11925
																									0.0382082	0.195089		0.100867	0.489716
																									0.0434934	0.445226		0.137861	0.546282
																									0.0369422	0.203503		0.194229	0.436758
																									0.0439124	0.585306		0.103479	1.73977
																									0.0427181	0.253467		0.151416	1.70964
																									0.0402117	0.224884		0.188873	0.532369
																									0.0393748	0.210455		0.132904	0.492717
																									0.0395128	0.214621		0.151223	1.45508
																									0.0370266	0.242518		0.129567	3.10257
																									0.0383658	0.835807		0.201444	1.48672
																									0.0417144	0.370986		0.0950688	0.475183
																									0.0406069	0.292842		0.0888263	1.90979
																									0.0356158	0.373636		0.085984	1.84395
																									0.117961	0.425819		0.0770093	0.663347
																									0.124987	0.395268		0.151046	1.79609
																									0.164255	1.15204		0.085493	1.27454
																									0.162705	1.28339		0.093769	1.77955
																									0.153539	0.334918		0.08926	0.632256
																									0.154928	0.32007		0.0975318	1.86515
																									0.161973	0.597148		0.115595	2.79853
																									0.151229	0.289543		0.0810333	3.18835
																									0.15789	0.227865		0.109559	2.50001
																									0.171706	0.696786		0.0816524	0.499429
																									0.16567	0.304335		0.0889955	0.920535
																									0.171045	0.721913		0.0996924	1.54916
																									0.143095	0.498727		0.188715	0.764718
																									0.155348	0.301075		0.0899189	1.43159
																									0.136409	0.710978		0.0883722	1.50192
																									0.140309	0.511348		0.142393	1.76888
																									0.128536	0.629644		0.096816	2.54129
																									0.137557	0.452831		0.147098	1.13486
																									0.124345	0.63302		0.0899853	3.3668
																									0.126714	0.653891		0.252711	2.2474
																									0.131744	0.158311		0.0858978	2.66481
																									0.12683	0.634414		0.141463	1.67374
																									0.1308	0.633811		0.0815083	1.0784
																									0.101133	0.298794		0.126426	0.547628
																									0.12317	0.340146		0.139707	1.00873
																									0.116029	0.211173		0.106555	1.71688
																									0.113455	0.564317		0.100467	0.978646
																									0.120231	0.464676		0.14456	1.96754
																									0.0895068	0.295769		0.109282	1.59136
																									0.105553	0.156715		0.185803	2.185
																									0.121793	0.229842		0.0961766	1.45179
																									0.12042	0.667609		0.0918477	1.79288
																									0.120043	0.482338		0.101832	1.75138
																									0.0775375	0.467974		0.0931788	1.63721
																									0.096304	0.79295		0.100438	1.44184
																									0.106855	0.233847		0.0970435	2.06419
																									0.117073	0.235006		0.0991639	1.38903
																									0.113926	0.319341		0.128943	0.893349
																									0.108612	0.183536		0.165761	2.13151
																									0.112043	0.387664		0.140864	1.2185
																									0.0783702	0.216808		0.0880333	2.32034
																									0.104712	0.200628		0.0931049	4.351
																									0.103314	0.837226		0.0987401	4.77178
																									0.096191	0.152431		0.0962723	0.955271
																									0.0897623	0.244968		0.0887026	1.50617
																									0.0796237	0.182874		0.0947758	1.00965
																									0.0871354	0.457678		0.0949569	1.76677
																									0.0868306	0.170678		0.0921525	1.33567
																									0.0802862	0.233999		0.102018	2.14464
																									0.0749088	0.867491		0.217425	2.04798
																									0.0781198	0.373823		0.110856	0.824094
																									0.085573	0.164987		0.102878	0.432982
																									0.0898646	0.215865		0.0735902	0.993777
																									0.0869772	0.491364		0.0893695	1.40819
																									0.0856759	0.699629		0.141118	2.19729
																									0.0950154	0.274231		0.088485	0.623396
																									0.0875319	0.260269		0.0904001	1.10172
																									0.0987117	0.172702		0.143713	0.990548
																									0.116249	0.423347		0.0868032	1.59384
																									0.0846258	0.520199		0.151714	0.380027
																									0.096891	0.822663		0.102497	1.5878
																									0.112635	0.360812		0.0924867	2.80018
																									0.101953	0.414991		0.141454	2.48206
																									0.103617	0.172692		0.0890117	1.53527
																									0.103773	0.192943		0.139766	0.664452
																									0.101266	0.17335		0.140143	0.766348
																									0.101013	0.283904		0.0939899	0.481824
																									0.0823748	0.52228		0.0850877	1.97794
																									0.059032	0.2211		0.145799	0.638447
																									0.0455403	0.80901		0.094462	1.81178
																									0.0466154	0.83082		0.106133	2.34352
																									0.0518283	0.183174		0.0943786	1.64153
																									0.0554131	0.66446		0.0991193	1.43951
																									0.04789	0.523268		0.138077	1.17305
																									0.0475308	0.23801		0.147777	2.0522
																									0.0506352	0.497582		0.212517	2.2615
																									0.047727	0.565908		0.176955	0.462558
																									0.0429578	0.805063		0.210033	1.4817
																									0.0570291	0.237791		0.158895	1.6641
																									0.0515199	0.38185		0.0883115	1.10026
																									0.0451977	0.817414		0.113442	2.09489
																									0.0498465	0.361172		0.10868	2.16751
																									0.043808	0.164968		0.101016	1.28224
																									0.0405974	0.335067		0.17539	2.5437
																									0.0440043	0.192903		0.147174	1.5203
																									0.0448611	0.688221		0.155642	1.6798
																									0.0527488	0.212393		0.140374	1.63453
																									0.0534378	0.760886		0.179872	1.17183
																									0.0566493	0.265022		0.119413	3.0087
																									0.0424037	0.368812		0.0970725	1.68877
																									0.0546116	0.63751		0.104561	1.92987
																									0.0410164	0.420656		0.0945895	1.84454
																									0.0486469	1.25122		0.101125	1.40335
																									0.0413355	0.154428		0.0922734	1.31543
																									0.0606106	0.154737		0.0980011	1.80405
																									0.0510795	0.538449		0.0921606	2.43318
																									0.118029	0.321827		0.186264	0.857281
																									0.0545117	0.444156		0.165565	1.71628
																									0.0521959	0.704465		0.0914458	1.16806
																									0.0439097	0.357184		0.139421	3.65674
																									0.0526946	0.482183		0.0894918	1.79986
																									0.0521216	0.141662		0.170127	1.28045
																									0.046015	0.653534		0.103543	1.51205
																									0.049299	0.792715		0.106229	1.2672
																									0.0677001	0.436004		0.100731	2.02682
																									0.0530931	0.243774		0.0913258	0.9562
																									0.0611319	0.699484		0.171778	0.583649
																									0.0452257	0.151635		0.150642	3.78872
																									0.0597068	0.26214		0.166479	0.544338
																									0.0632797	0.518456		0.0617457	0.595922
																									0.0687466	1.00294		0.203218	0.409293
																									0.0431546	0.979483		0.209328	3.63714
																									0.0655494	0.560043		0.16709	2.12575
																									0.0486058	0.182574		0.0856172	1.14698
																									0.0575998	0.208805		0.0904987	1.0534
																									0.0536448	0.242517		0.0952133	0.587688
																									0.0448745	0.209805		0.228513	2.21258
																									0.04404	0.198125		0.0955072	3.71563
																									0.0581869	1.25973		0.119947	2.24178
																									0.0553221	0.550648		0.108072	1.6364
																									0.0597553	0.447293		0.0927498	0.879745
																									0.0672278	0.652662		0.127951	0.448156
																									0.0668323	0.193337		0.103168	1.53226
																									0.046621	0.433283		0.0978812	0.978375
																									0.101912	0.59391		0.200468	0.559218
																									0.0451097	0.210396		0.0931788	1.85157
																									0.0442835	0.411193		0.102792	1.5789
																									0.0558773	0.217304		0.0929333	1.37924
																									0.0626709	0.178458		0.180953	2.38337
																									0.0630528	1.29101		0.235305	1.07745
																									0.0650093	0.398132		0.102077	1.78049
																									0.0626129	0.395592		0.23864	0.405368
																									0.0541209	0.156843		0.168394	2.8585
																									0.0668861	0.436763		0.147821	1.73924
																									0.0567659	0.501234		0.143669	1.47586
																									0.0468137	0.95466		0.093596	1.38548
																									0.0732411	0.582915		0.0980371	1.6243
																									0.0559386	0.176064		0.196687	2.72531
																									0.0517002	0.554357		0.149275	2.22873
																									0.0654557	0.235117		0.231741	2.67945
																									0.0475525	1.20045		0.168971	1.6092
																									0.0602344	0.19804		0.112708	3.48654
																									0.0696899	0.36726		0.16932	1.27929
																									0.0619881	0.811398		0.229375	1.54596
																									0.0625772	0.548097		0.162173	2.22722
																									0.0524475	1.28495		0.1059	1.15238
																									0.0614805	0.474671		0.169737	1.46656
																									0.068801	0.260251		0.146356	0.412978
																									0.0643095	0.701479		0.206307	0.473349
																									0.0596574	0.406908		0.0881371	1.62282
																									0.0559222	0.407809		0.0908025	0.509877
																									0.060262	0.48511		0.105564	2.54918
																									0.0626299	0.226431		0.0957532	0.80428
																									0.0602112	0.994929		0.15059	0.748184
																									0.0706514	0.502221		0.129436	2.58492
																									0.0713508	0.310327		0.177955	1.02984
																									0.0579257	0.296525		0.171181	1.86464
																									0.0514349	0.225704		0.156429	2.71584
																									0.068159	0.644106		0.149212	1.55151
																									0.0586086	0.374804		0.162634	2.24605
																									0.055028	0.589758		0.17113	1.71477
																									0.0521174	0.687228		0.102379	1.40925
																									0.0571032	1.08435		0.122273	2.48827
																									0.0631476	0.208247		0.173303	1.58274
																									0.0690035	0.224817		0.185189	1.85089
																									0.0529804	0.199145		0.162083	2.66877
																									0.0578469	0.474528		0.151997	2.84244
																									0.057791	0.581185		0.19227	1.39704
																									0.0769932	1.12231		0.204354	1.77206
																									0.0711724	0.167828		0.10434	1.29378
																									0.0473612	0.18294		0.172318	0.435118
																									0.0640187	0.734486		0.205472	1.86964
																									0.0608827	0.827909		0.119317	2.45571
																									0.0929756	2.65795		0.0945056	2.28089
																									0.0785917	0.246563		0.132645	1.7978
																									0.061608	0.23509		0.15106	1.94515
																									0.0464622	0.640713		0.177778	1.69444
																									0.0642625	0.381258		0.118162	0.610906
																									0.0689221	0.893671		0.205782	1.96922
																									0.0808441	0.470609		0.181197	0.275152
																									0.0543936	0.271699		0.104286	1.08977
																									0.0545292	0.56233		0.324756	1.6222
																									0.0567588	0.200371		0.0742543	6.0052
																									0.0497793	0.382447		0.105713	0.477264
																									0.0552846	0.254667		0.103669	0.994445
																									0.0487617	0.288082		0.156106	1.29482
																									0.0554729	0.228795		0.0967771	0.488872
																									0.0530881	0.183568		0.206461	1.40741
																									0.0530491	0.625522		0.116469	1.37097
																									0.0610501	0.173456		0.0971862	1.58902
																									0.0704429	0.358314		0.0916543	1.24352
																									0.049586	0.334918		0.166688	1.71836
																									0.0737707	0.543618		0.115985	1.08908
																									0.0446214	0.700634		0.17157	0.648117
																									0.0616681	0.264544		0.156461	1.389
																									0.0638718	0.212188		0.172605	0.663105
																									0.050047	0.640725		0.0986756	1.76805
																									0.0571528	0.751408		0.171278	0.752232
																									0.0794776	0.440218		0.22853	1.25299
																									0.0512449	0.572819		0.280724	1.99322
																									0.0472188	0.251578		0.0860661	0.635934
																									0.0523294	0.176173		0.121834	1.20386
																									0.044216	0.174132		0.149639	1.34448
																									0.0531743	1.90435		0.0988638	1.65506
																									0.0701476	0.260596		0.256836	1.38477
																									0.0611958	0.210245		0.150734	0.580947
																									0.0722091	0.209525		0.176544	0.532123
																									0.0704715	0.400026		0.197469	2.0321
																									0.0631372	0.682226		0.173736	1.58352
																									0.077232	0.409626		0.147606	1.3837
																									0.0868535	0.203039		0.143882	1.42648
																									0.0336836	0.827243		0.0939202	1.79076
																									0.0373585	0.674217		0.249864	1.24889
																									0.0355872	0.172245		0.202652	1.76239
																									0.0346374	0.714291		0.228269	3.43642
																									0.0366739	0.239132		0.0954437	0.915467
																									0.033325	0.183411		0.239637	0.955357
																									0.0419731	0.340872		0.107912	2.71702
																									0.0397174	0.296931		0.091952	1.16524
																									0.0359266	0.810044		0.098094	0.644955
																									0.0391229	0.204456		0.20104	0.576169
																									0.0349449	0.975646		0.0991738	1.8409
																									0.0381412	0.402042		0.163365	1.53342
																									0.041207	0.222258		0.18697	0.434685
																									0.0390658	0.356631		0.156641	3.19899
																									0.042581	0.454767		0.24832	1.31726
																									0.0379015	0.154264		0.104734	2.87693
																									0.0381763	0.971554		0.254689	1.76848
																									0.0326368	0.36017		0.101018	2.06911
																									0.0433536	0.573345		0.106254	1.68666
																									0.0380015	0.452843		0.166778	2.05153
																									0.0422845	0.750813		0.160719	2.44322
																									0.0383119	0.169158		0.100258	0.509621
																									0.0376556	0.312941		0.208996	3.26383
																									0.036626	0.283179		0.116517	2.19913
																									0.0359572	0.87225		0.100374	0.496789
																									0.0380931	0.147807		0.0956983	4.06577
																									0.042548	0.443228		0.0982812	0.974365
																									0.0394346	0.241336		0.161071	0.552496
																									0.0414	0.174575		0.100138	3.14027
																									0.03749	0.19972		0.17131	0.503866
																									0.0369469	0.164784		0.105984	1.24309
																									0.0355804	0.721568		0.192229	1.19602
																									0.0399749	0.236156		0.184269	0.596524
																									0.0426179	0.490739		0.108372	1.16017
																									0.0369109	0.327204		0.119351	2.43842
																									0.0435998	0.627194		0.158607	1.34789
																									0.0359971	0.235465		0.101599	2.33946
																									0.0356491	0.311746		0.120155	2.06155
																									0.0363744	0.219965		0.322186	3.37315
																									0.0392573	0.415883		0.214949	2.30245
																									0.0362817	0.497933		0.109379	0.441313
																									0.0390801	0.212347		0.110505	3.39213
																									0.0398976	0.53726		0.0997374	2.88223
																									0.0358894	0.230628		0.0827801	1.66686
																									0.0437756	1.89167		0.209941	2.26325
																									0.0375839	0.436926		0.177039	1.61302
																									0.0391301	0.453577		0.12317	0.665419
																									0.0597068	0.822303		0.111123	0.507184
																									0.0412412	0.674413		0.11401	1.77194
																									0.0464022	0.550113		0.262858	2.31958
																									0.0331641	0.521793		0.112571	2.19534
																									0.042098	0.22742		0.0979788	1.65379
																									0.0476209	0.226828		0.114598	1.36946
																									0.04113	0.277359		0.173484	1.606
																									0.0436198	0.289732		0.111458	1.47579
																									0.0400671	0.184628		0.110554	1.66969
																									0.0452626	0.524868		0.105025	0.535678
																									0.0404484	0.981214		0.182696	2.78128
																									0.0448846	0.626498		0.101926	0.653824
																									0.0396862	0.170124		0.0990961	0.497026
																									0.0372925	0.647137		0.106303	1.02098
																									0.0409483	0.578966		0.0968051	1.94368
																									0.0460138	0.45695		0.101992	0.351048
																									0.0405391	0.390281		0.182974	0.802256
																									0.0374956	0.20729		0.112093	0.789632
																									0.0449119	0.183019		0.0953977	1.38842
																									0.0363396	0.197141		0.126407	1.51966
																									0.0410286	0.196111		0.169771	2.15091
																									0.0373457	0.728907		0.102212	1.57642
																									0.036475	0.764312		0.106779	0.748743
																									0.0401165	0.193313		0.101068	1.16684
																									0.0390373	0.259756		0.206276	0.543883
																									0.0355762	0.216429		0.114295	1.22823
																									0.0389397	0.301224		0.192382	0.847137
																									0.0389528	0.183075		0.1825	2.24644
																									0.0360075	0.803413		0.134289	1.49312
																									0.0391092	0.236165		0.0943871	1.96688
																									0.0505234	0.146239		0.256212	1.87443
																									0.0388356	0.338419		0.182588	0.43147
																									0.0390423	0.419303		0.0992402	1.48647
																									0.0350148	0.371961		0.126373	1.98269
																									0.0406482	0.774634		0.150523	1.91554
																									0.0409992	0.551231		0.11322	3.12872
																									0.0387643	0.419529		0.102571	1.96251
																									0.0410194	0.288302		0.189538	2.95072
																									0.0402402	0.434809		0.108813	1.58385
																									0.038066	0.677628		0.205754	1.55639
																									0.0412389	0.770069		0.173698	3.16165
																									0.0411559	0.642301		0.123247	1.80319
																									0.0380395	1.54398		0.309199	1.97658
																									0.0353012	0.615613		0.119861	2.65038
																									0.0382694	0.230503		0.303368	1.06908
																									0.0383931	0.543172		0.106148	0.584152
																									0.0363185	0.207069		0.105517	0.46343
																									0.0396002	0.243743		0.191099	1.2193
																									0.038458	0.608684		0.120199	1.34381
																									0.0375307	0.676742		0.0997844	1.36532
																									0.0394283	0.196513		0.0938135	1.25797
																									0.0489011	0.178775		0.185536	1.98098
																									0.0381603	0.743706		0.117427	3.42581
																									0.0401638	0.345841		0.221768	1.85809
																									0.0421031	0.98295		0.139768	1.33407
																									0.0418794	0.292466		0.19939	1.00254
																									0.0370787	0.564873		0.0946033	0.395114
																									0.0396109	0.531847		0.10531	1.69046
																									0.0411993	0.20472		0.109217	2.00789
																									0.0430824	0.340789		0.104755	2.40384
																									0.042311	1.17599		0.10649	1.88257
																									0.0374682	0.193314		0.199241	0.690883
																									0.0401138	0.186454		0.116636	1.54117
																									0.0434021	0.490721		0.115907	1.30825
																									0.0392115	0.479649		0.125518	1.08773
																									0.0385968	0.858724		0.239983	1.34338
																									0.0420391	0.316358		0.115623	1.81372
																									0.0404909	0.783993		0.106705	2.08139
																									0.0431044	0.543535		0.124362	0.889595
																									0.0385924	0.305117		0.20516	1.42134
																									0.0430354	0.255126		0.104481	1.04434
																									0.0388184	0.8001		0.113639	1.2814
																									0.0441979	0.566862		0.220268	1.411
																									0.0405941	0.325		0.176934	1.68837
																									0.0396154	0.648303		0.1205	1.29835
																									0.039219	0.189366		0.238472	2.90955
																									0.0430904	0.260929		0.191334	0.481312
																									0.0402714	0.713015		0.0775445	4.55744
																									0.0406524	0.184715		0.127748	1.2849
																									0.0383568	0.615753		0.130559	1.52651
																									0.0419731	0.696881		0.306479	1.96354
																									0.0393133	0.542452		0.108258	2.1376
																									0.0427779	0.216673		0.255068	1.4878
																									0.0423728	0.515711		0.105751	1.58383
																									0.0394248	0.210088		0.113634	1.64201
																									0.0467724	0.198112		0.194795	1.14087
																									0.038336	0.678642		0.178704	2.17887
																									0.0418533	0.233336		0.113875	1.59435
																									0.0418429	0.28583		0.100829	2.67793
																									0.0397787	0.409638		0.110579	1.82691
																									0.0427222	0.947591		0.244021	2.12868
																									0.0398019	0.248058		0.127617	2.42528
																									0.044762	1.14628		0.127656	1.97398
																									0.040005	0.508258		0.173181	1.97127
																									0.0405659	0.20688		0.154541	0.403368
																									0.0442868	0.419788		0.126251	1.55701
																									0.03808	0.200154		0.156375	0.817719
																									0.0398896	1.02341		0.08321	2.50217
																									0.0393412	0.159888		0.183185	1.38372
																									0.0367465	0.210095		0.282844	1.9259
																									0.0391378	0.448762		0.11676	2.08768
																									0.0365686	0.421715		0.271549	0.523453
																									0.0437655	0.795496		0.183967	1.90491
																									0.042766	0.152481		0.105533	1.99164
																									0.0433732	0.254043		0.167651	2.05788
																									0.0402426	0.192538		0.0850706	1.1559
																									0.0419437	0.26746		0.161593	1.47588
																									0.0403015	0.480604		0.173933	1.25982
																									0.0409438	0.379485		0.248538	1.68403
																									0.0453006	0.509846		0.118339	0.99106
																									0.0362492	0.393531		0.153981	2.88927
																									0.0392053	0.662726		0.233364	1.80589
																									0.039569	0.209211		0.130105	2.1728
																									0.0434815	0.715218		0.111816	1.09312
																									0.0384734	0.229908		0.18961	1.42295
																									0.0424641	0.39961		0.114127	0.82964
																									0.037051	0.367037		0.118051	0.810565
																									0.0437352	0.321039		0.119955	1.4997
																									0.0417135	0.524371		0.113735	1.49949
																									0.0407919	0.331287		0.117742	0.396648
																									0.0476295	0.198208		0.200671	0.52889
																									0.0405983	0.718276		0.185181	0.632749
																									0.040788	0.337473		0.165086	2.76905
																									0.0358918	0.521234		0.188369	0.606493
																									0.0423178	0.69176		0.109942	2.81328
																									0.0371164	0.171737		0.103594	0.977911
																									0.0422803	0.495545		0.113319	1.18571
																									0.0443739	0.881501		0.11694	0.384476
																									0.038223	0.421004		0.108906	2.73102
																									0.041378	0.567662		0.106392	1.31969
																									0.0411211	0.151736		0.114876	3.44118
																									0.041307	0.268204		0.151884	2.40409
																									0.0434434	0.253736		0.163873	0.484184
																									0.0408398	0.244388		0.114243	4.0856
																									0.0418744	0.610055		0.235476	1.77803
																									0.0444337	0.24277		0.121954	2.13527
																									0.0419255	1.02551		0.127785	1.2673
																									0.0430419	0.414937		0.17135	1.10815
																									0.0393091	0.642982		0.10699	2.7338
																									0.0415972	0.456495		0.121402	0.7143
																									0.041618	0.639399		0.0967193	1.53757
																									0.0370367	0.564141		0.116912	1.60773
																									0.0468762	0.745743		0.249717	1.7734
																									0.0438714	0.203418		0.194559	1.29728
																									0.0423526	0.662738		0.114012	0.575335
																									0.0412406	0.448144		0.12393	0.425467
																									0.0426913	0.448581		0.12439	0.364681
																									0.0432349	0.814455		0.123976	1.13662
																									0.041447	0.587138		0.118636	1.19816
																									0.0402569	0.57744		0.121962	1.21155
																									0.0406013	0.444275		0.117601	2.76825
																									0.0431216	0.430821		0.259176	1.17019
																									0.0454353	0.544484		0.197772	3.43523
																									0.0441836	0.493957		0.127239	2.44646
																									0.0355581	0.159268		0.114542	1.55205
																									0.0416219	0.544412		0.173086	2.37901
																									0.040002	0.486796		0.131468	2.29239
																									0.0385531	0.63671		0.100934	1.99661
																									0.0425248	0.729684		0.162253	0.608005
																									0.0431862	0.251326		0.104044	1.39967
																									0.0432739	1.61259		0.11232	1.02516
																									0.0421135	0.508478		0.267578	2.43742
																									0.0380422	0.296768		0.203944	0.649629
[truncated: 1,046,576+ more rows]

## Sheet: Fig. 2
Fig. 2B														Fig. 2D		MCF7	MCF10A	NOTRANS	S_BG	S_LOW	S_MID	S_HIGH	CD_BG	CD_low	CD_mid	CD_HIGH									Fig. 2E			Fig. 2F					Fig. 2G
						2B	Early S phase	11	0.0048	0.133097	0.08398 (1-2)					52.707	49.6722	50.1129	37.5236	50	100.006	502.385	44.9547	50.0242	100.004	500.242		2D	MCF7	48488	2.47395	0.895162	4.033e-09 for all groups		Tet1-CD	Tet1-CD mut		Tet2	Tet3	Tet2-CD	Tet3-CD		Plotted:	2ΔΔCт	GFP-input	MeCP2-Input	Tet1CD-input	Tet1CDsincro-input	GFPsincro-input
Tet1s_late	Tet1s_early		Tet1_late	Tet1_early			1 Tet1	11	-0.0954545	0.123723	5.478e-05 (2-4)					52.7057	49.6714	50.1123	37.6108	50.0012	100.015	504.981	45.436	50.0379	100.005	501.637			MCF10a	16037	1.15119	0.357592			1.19668	1.22897		0.995623	0.983478	0.959475	0.992158			exp1	1	1.19124	1.014	1.14018	1.11593
0.57	0.02		-0.01	0.07			2 Tet1s				0.9737 (1-3)					52.7054	49.6706	50.112	37.9981	50.0016	100.015	505.056	45.9818	50.0629	100.006	503.412			C2C12	28766	1	0.398142			1.33866	1.29834		0.998997	0.941223	0.968732	0.990425			exp2	1	1.06223	1.00406	1.15211	1.00166
0.37	-0.01		-0.029	-0.17							0.01359 (2-3)					52.7053	49.6701	50.1113	38.2632	50.0017	100.018	505.551	46.3721	50.0808	100.006	503.97			Tet1s (all groups)	16786	3.63199	0.503385			1.41006	1.2993		1.00169	0.978374	0.980036	0.994696			exp3	1	0.918532	1.3377	0.431667	1.0689
0.43	0		0	0.19			Late S phase	12	0.0275833	0.045316						52.7046	49.6694	50.1109	38.4283	50.0024	100.04	520.084	46.3761	50.1043	100.007	505.368			Tet1-CD (all groups)	61066	3.60171	2.26484			1.54391	1.3108		1.00126	0.984414	0.980625	0.974645
0.42	-0.23		0.01	0.16			3 Tet1	12	0.475	0.132288						52.7045	49.6693	50.1084	38.4742	50.0029	100.04	522.127	46.4994	50.1318	100.008	505.79		Figure	Sample	n/replicates	Mean	StDev	p-Value		1.59841	1.34534		1.00082	0.990103	0.982258	0.994197				exp1	exp2	exp3		Figure
0.33	0.09		0.02	0.01			4 Tet1s									52.7037	49.6686	50.1073	38.4789	50.0033	100.05	524.632	46.5153	50.1595	100.01	506.275									1.62568	1.37581		0.998677	0.985407	0.98448	0.999001				2ΔΔCт	2ΔΔCт	2ΔΔCт		2G
0.31	-0.2		0.053	0.058		Figure	Sample	n/replicates	Mean	StDev	p-Value					52.7034	49.6679	50.1065	38.489	50.0034	100.06	525.743	47.3186	50.178	100.011	506.758									1.64857	1.52245		0.992823	0.994866	0.986831	0.989584			GFP-input	1	1	1
0.43	-0.09		-0.02	-0.19												52.7031	49.6675	50.1059	38.5063	50.0034	100.07	525.797	47.3782	50.1832	100.023	507.31									1.74	1.52573		1.00323	0.985114	0.988847	0.992973			GFP-binding	9.62387e-05	0.000376242	5.00459e-05
0.38	-0.14		0.02	-0.01												52.7021	49.6667	50.105	38.6812	50.0036	100.073	527.68	47.6598	50.273	100.024	507.311									1.81599	1.52968		0.999719	1.00104	0.990712	0.986754			MeCP2-Input	1.19124	1.06223	0.918532
0.58	0		0.03	-0.14												52.7016	49.6667	50.1047	38.6942	50.0037	100.074	532.207	47.7233	50.3063	100.025	508.068									1.9058	1.58907		0.998484	0.990512	0.991405	0.974117			MeCP2-binding	1.02449	0.953363	1.54831
0.69	-0.2		0.1	0.07												52.7011	49.6667	50.1045	38.8504	50.0038	100.075	538.273	47.7758	50.3195	100.026	508.488									1.91564	1.67488		1.00065	0.976779	0.99149	0.990816			MCP2sincro-binding	0.832373	0.753654	1.17101
0.7	-0.29		0.037													52.7009	49.6656	50.1	39.0878	50.0051	100.076	538.614	47.7907	50.3583	100.029	508.943									1.96063	1.72481				0.992324	1.00231			Tet1CD-input	1.014	1.00406	1.3377
0.49			0.12													52.7008	49.6656	50.0996	39.1761	50.0054	100.077	539.964	48.3773	50.4237	100.029	509.28									1.98139	1.75941				0.993219	0.987197			Tet1CD-binding	0.275599	0.00064132	0.00865752
																52.7006	49.6655	50.0995	39.2725	50.0067	100.08	540.551	48.3918	50.4568	100.029	510.176									2.05095	2.01054				0.995288	0.988749			Tet1CDsincro-input	1.14018	1.15211	0.431667
0.475	-0.0954545		0.0275833	0.0048	Average											52.7	49.6652	50.0993	39.3407	50.0069	100.096	540.846	48.4192	50.5551	100.029	510.266									2.0657	2.35728				1.00362	0.981242			Tet1CDsincro-binding	0.90868	0.913763	1.14638
0.132288	0.123723		0.045316	0.133097	SD											52.6998	49.665	50.0989	39.3434	50.0075	100.099	543.219	48.4406	50.5564	100.03	510.416																		GFPsincro-input	1.11593	1.00166	1.0689
																52.6992	49.665	50.0986	39.3462	50.0078	100.123	544.769	48.5465	50.5636	100.034	511.009																		GFPsincro-binding	0.000335378	0.00357265	0.000322535
Fig. 2C																52.699	49.6642	50.0971	39.399	50.008	100.131	545.006	48.5565	50.601	100.035	511.151																		TET1-input	0.961176	0.98725	1.41388
Tet1	Tet1s															52.6977	49.6641	50.0968	39.4023	50.0084	100.153	548.384	48.6485	50.6075	100.037	511.982																		TET1-binding	0.00328478	0.00707908	0.000585847
0.988194	1.12415															52.6968	49.663	50.0956	39.4142	50.0087	100.163	548.957	48.6595	50.7176	100.042	512.296																		TET1sincro-input	0.859273	0.957043	1.3171
0.992244	2.31335															52.6968	49.6627	50.0944	39.5875	50.0088	100.163	553.659	48.6727	50.7285	100.046	512.933																		TET1sincro-binding	0.000750972	0.000810226	7.71143e-06
0.993957	1.16498															52.6967	49.6624	50.0942	39.6607	50.0092	100.167	557.96	48.6849	50.7744	100.049	512.934
0.999597	1.7846															52.6965	49.6621	50.0939	39.6756	50.0092	100.17	558.263	48.6888	50.7775	100.053	514.098
1.00075	2.37066															52.6957	49.6613	50.0934	39.7016	50.0094	100.181	561.142	48.7313	50.7882	100.061	514.28
1.00796	1.19522															52.6951	49.6613	50.0931	39.9021	50.0097	100.184	574.867	48.8192	50.789	100.061	516.164																	Raw results:
1.02015	1.27511															52.695	49.6606	50.0911	39.9714	50.0098	100.2	576.126	48.8385	50.8173	100.063	516.769																	Block Type	96well
1.04562	1.16959															52.6945	49.6601	50.0896	39.9949	50.0103	100.203	576.954	48.8608	50.8328	100.067	517.006																	Chemistry	SYBR_GREEN
1.05958	3.07361															52.6938	49.66	50.089	40.0268	50.0112	100.215	577.516	48.8897	50.8381	100.069	517.19																	Experiment File Name	F:\20220321_ChiP_MajSat_C2C12.eds
1.07388	3.35425															52.6935	49.6592	50.089	40.0467	50.0119	100.226	578.748	48.9362	50.8536	100.07	517.781																	Experiment Run End Time	2022-03-21 17:03:22 PM CET
	1.83026															52.6932	49.6591	50.0888	40.1149	50.0128	100.231	579.882	48.9549	50.8734	100.07	517.918																	Instrument Type	steponeplus
	1.33306															52.6925	49.6589	50.0876	40.1437	50.0128	100.236	583.973	48.9644	50.9417	100.072	519.161																	Passive Reference	ROX
	1.18975															52.6922	49.6588	50.0872	40.1854	50.0141	100.238	585.664	49.0012	50.9427	100.072	520.196
	1.18788															52.6921	49.6587	50.0867	40.202	50.0145	100.252	588.16	49.0788	50.9431	100.077	520.499																	Well	Sample Name	Target Name	Task	Reporter	Quencher	RQ
	1.63505															52.6915	49.6587	50.0865	40.2136	50.0147	100.258	589.432	49.0851	50.9578	100.078	520.761																	A1		GAPDH	NTC	SYBR	None
	1.87838															52.6913	49.6584	50.0865	40.2191	50.0151	100.259	590.012	49.1581	50.9927	100.078	521.058																	A2		GAPDH	NTC	SYBR	None
	2.61559															52.6908	49.6583	50.0845	40.2466	50.0163	100.264	594.753	49.1942	51.0756	100.082	522.469																	A3		GAPDH	NTC	SYBR	None
	1.39736															52.6903	49.6583	50.0836	40.2969	50.0164	100.266	595.504	49.2918	51.0945	100.084	523.562																	A4		MajSat1	NTC	SYBR	None
	1.06425															52.6903	49.6574	50.0832	40.4114	50.0165	100.268	595.952	49.293	51.1049	100.084	523.993																	A5		MajSat1	NTC	SYBR	None
	1.63249															52.69	49.6561	50.0823	40.4477	50.0186	100.275	597.059	49.3109	51.1137	100.084	524.49																	A6		MajSat1	NTC	SYBR	None
	1.15056															52.689	49.6561	50.0823	40.5	50.0198	100.283	598.573	49.336	51.1168	100.086	524.612																	A7	MeCP2-binding	GAPDH	UNKNOWN	SYBR	None
																52.6888	49.6558	50.0808	40.5686	50.0218	100.285	602.086	49.3405	51.1214	100.087	524.82																	A8	MeCP2-binding	GAPDH	UNKNOWN	SYBR	None
																52.6886	49.6556	50.0795	40.5716	50.022	100.287	603.704	49.3491	51.1338	100.087	525.095																	A9	MeCP2-binding	GAPDH	UNKNOWN	SYBR	None
																52.688	49.6555	50.0795	40.5837	50.0221	100.296	604.543	49.355	51.1523	100.092	525.46																	B1	MeCP2-Input	GAPDH	UNKNOWN	SYBR	None
																52.6878	49.6554	50.078	40.5961	50.0221	100.3	608.301	49.4665	51.1531	100.095	525.693																	B2	MeCP2-Input	GAPDH	UNKNOWN	SYBR	None
																52.6877	49.6549	50.0779	40.614	50.0224	100.311	609.873	49.5637	51.1726	100.097	525.724																	B3	MeCP2-Input	GAPDH	UNKNOWN	SYBR	None
																52.6873	49.6533	50.0779	40.6374	50.0227	100.312	610.838	49.5799	51.1922	100.097	526.469																	B4	MeCP2-Input	MajSat1	UNKNOWN	SYBR	None	0.0982309
																52.6873	49.6532	50.0777	40.7151	50.0234	100.326	614.133	49.5866	51.1965	100.099	527.434																	B5	MeCP2-Input	MajSat1	UNKNOWN	SYBR	None	0.0982309
																52.6863	49.653	50.0772	40.7368	50.0236	100.335	614.684	49.7083	51.2116	100.099	528.352																	B6	MeCP2-Input	MajSat1	UNKNOWN	SYBR	None	0.0982309
																52.6863	49.6529	50.0762	40.7452	50.0238	100.341	616.76	49.7318	51.228	100.1	528.69																	B7	Tet1-CDsincro-binding	GAPDH	UNKNOWN	SYBR	None
																52.686	49.652	50.0759	40.7473	50.0243	100.346	618.629	49.7437	51.2465	100.102	528.747																	B8	Tet1-CDsincro-binding	GAPDH	UNKNOWN	SYBR	None
																52.6853	49.6516	50.0726	40.7763	50.0243	100.347	621.781	49.7842	51.2488	100.105	530.689																	B9	Tet1-CDsincro-binding	GAPDH	UNKNOWN	SYBR	None
																52.6851	49.6516	50.0709	40.8229	50.0262	100.35	625.046	49.82	51.2545	100.114	531.791																	B10	Tet1-CDsincro-binding	MajSat1	UNKNOWN	SYBR	None	13.7639
																52.6851	49.6516	50.0707	40.903	50.0262	100.359	625.645	49.8592	51.2576	100.116	531.819																	B11	Tet1-CDsincro-binding	MajSat1	UNKNOWN	SYBR	None	13.7639
																52.6845	49.651	50.0704	40.9312	50.0266	100.36	629.023	49.9277	51.2847	100.119	532.414																	B12	Tet1-CDsincro-binding	MajSat1	UNKNOWN	SYBR	None	13.7639
																52.6844	49.6506	50.0687	40.9337	50.0269	100.365	631.27	49.9408	51.2946	100.121	532.521																	C1	Tet1-CDsincro-input	GAPDH	UNKNOWN	SYBR	None
																52.6836	49.65	50.0681	40.934	50.0282	100.367	632.198	49.9478	51.3067	100.123	532.536																	C2	Tet1-CDsincro-input	GAPDH	UNKNOWN	SYBR	None
																52.6832	49.65	50.0681	40.9525	50.0284	100.367	635.87		51.3195	100.125	533.146																	C3	Tet1-CDsincro-input	GAPDH	UNKNOWN	SYBR	None
																52.683	49.649	50.0658	40.973	50.0287	100.367	641.42		51.3281	100.128	533.171																	C4	Tet1-CDsincro-input	MajSat1	UNKNOWN	SYBR	None	0.213839
																52.6828	49.6489	50.0658	40.9772	50.0288	100.37	642.357		51.3497	100.131	533.176																	C5	Tet1-CDsincro-input	MajSat1	UNKNOWN	SYBR	None	0.213839
																52.6817	49.6481	50.0658	41.0045	50.0291	100.37	642.525		51.3668	100.136	533.665																	C6	Tet1-CDsincro-input	MajSat1	UNKNOWN	SYBR	None	0.213839
																52.6815	49.6477	50.0645	41.0145	50.0292	100.374	646.866		51.3953	100.136	533.834																	C7	GFP-binding	GAPDH	UNKNOWN	SYBR	None
																52.681	49.6472	50.0642	41.0226	50.0296	100.391	654.993		51.4099	100.141	534.866																	C8	GFP-binding	GAPDH	UNKNOWN	SYBR	None
																52.6805	49.6467	50.0637	41.0297	50.0304	100.411	656.488		51.4628	100.142	537.256																	C9	GFP-binding	GAPDH	UNKNOWN	SYBR	None
																52.6801	49.6462	50.063	41.0394	50.0309	100.415	657.353		51.4657	100.142	537.888																	C10	GFP-binding	MajSat1	UNKNOWN	SYBR	None
																52.68	49.6462	50.062	41.1005	50.0311	100.417	659.586		51.4923	100.146	538.626																	C11	GFP-binding	MajSat1	UNKNOWN	SYBR	None
																52.6799	49.6458	50.0592	41.1596	50.0318	100.417	660.223		51.4975	100.146	540.295																	C12	GFP-binding	MajSat1	UNKNOWN	SYBR	None
																52.6797	49.6441	50.0581	41.1838	50.0343	100.418	665.191		51.5023	100.153	541.392																	D1	GFP-Input	GAPDH	UNKNOWN	SYBR	None
																52.6795	49.6436	50.0564	41.1928	50.0345	100.418	665.398		51.5084	100.153	542.195																	D2	GFP-Input	GAPDH	UNKNOWN	SYBR	None
																52.6794	49.6432	50.0551	41.1994	50.0349	100.429	665.443		51.5122	100.154	543.827																	D3	GFP-Input	GAPDH	UNKNOWN	SYBR	None
																52.6789	49.6432	50.0545	41.2366	50.0349	100.429	666.56		51.5529	100.156	543.861																	D4	GFP-Input	MajSat1	UNKNOWN	SYBR	None	1
																52.6775	49.6425	50.0543	41.2438	50.037	100.431	675.847		51.5903	100.158	544.412																	D5	GFP-Input	MajSat1	UNKNOWN	SYBR	None	1
																52.6769	49.6419	50.0536	41.2598	50.0382	100.438	677.234		51.6187	100.162	544.447																	D6	GFP-Input	MajSat1	UNKNOWN	SYBR	None
																52.6763	49.6408	50.0522	41.2723	50.0382	100.448	678.346		51.6407	100.164	545.117																	D7	Tet1-CD-input	GAPDH	UNKNOWN	SYBR	None
																52.6755	49.6406	50.0506	41.2784	50.0387	100.451	683.966		51.6414	100.165	546.078																	D8	Tet1-CD-input	GAPDH	UNKNOWN	SYBR	None
																52.6745	49.6397	50.0502	41.2823	50.0388	100.452	688.428		51.6436	100.166	546.358																	D9	Tet1-CD-input	GAPDH	UNKNOWN	SYBR	None
																52.674	49.6393	50.0481	41.2857	50.0395	100.462	702.656		51.6563	100.166	547.76																	D10	Tet1-CD-input	MajSat1	UNKNOWN	SYBR	None	0.428138
																52.6732	49.638	50.0457	41.2914	50.0398	100.481	702.946		51.6667	100.168	550.586																	D11	Tet1-CD-input	MajSat1	UNKNOWN	SYBR	None	0.428138
																52.6732	49.6371	50.0452	41.3276	50.0399	100.482	704.09		51.7167	100.169	550.892																	D12	Tet1-CD-input	MajSat1	UNKNOWN	SYBR	None	0.428138
																52.672	49.6366	50.0446	41.3325	50.0406	100.497	707.431		51.7231	100.172	551.887																	E1	Tet1-CD-binding	GAPDH	UNKNOWN	SYBR	None
																52.6716	49.6366	50.0444	41.3363	50.0407	100.497	708.377		51.749	100.172	552.546																	E2	Tet1-CD-binding	GAPDH	UNKNOWN	SYBR	None
																52.6714	49.6365	50.044	41.3616	50.0432	100.5	711.262		51.7656	100.173	552.695																	E3	Tet1-CD-binding	GAPDH	UNKNOWN	SYBR	None
																52.6703	49.6365	50.0438	41.3758	50.0438	100.504	716.392		51.7681	100.173	553.047																	E4	Tet1-CD-binding	MajSat1	UNKNOWN	SYBR	None
																52.6701	49.6364	50.0435	41.4033	50.0441	100.508	722.554		51.7965	100.174	553.205																	E5	Tet1-CD-binding	MajSat1	UNKNOWN	SYBR	None
																52.6698	49.636	50.0433	41.4049	50.0447	100.514	732.815		51.8	100.174	553.346																	E6	Tet1-CD-binding	MajSat1	UNKNOWN	SYBR	None
																52.6688	49.6359	50.0421	41.4169	50.0447	100.519	737.021		51.8171	100.175	553.786																	E7	TET1sincro-input	GAPDH	UNKNOWN	SYBR	None
																52.6686	49.6357	50.0417	41.4495	50.0448	100.555	737.423		51.821	100.178	554.196																	E8	TET1sincro-input	GAPDH	UNKNOWN	SYBR	None
																52.6675	49.6354	50.041	41.4542	50.0452	100.556	743.99		51.823	100.178	554.394																	E9	TET1sincro-input	GAPDH	UNKNOWN	SYBR	None
																52.6667	49.6354	50.0402	41.4728	50.0457	100.561	744.972		51.8244	100.178	554.467																	E10	TET1sincro-input	MajSat1	UNKNOWN	SYBR	None	0.213613
																52.6659	49.6351	50.0391	41.4834	50.0461	100.571	758.231		51.8291	100.178	555.056																	E11	TET1sincro-input	MajSat1	UNKNOWN	SYBR	None	0.213613
																52.6658	49.6348	50.0372	41.4965	50.0462	100.579	759.853		51.834	100.18	556.158																	E12	TET1sincro-input	MajSat1	UNKNOWN	SYBR	None	0.213613
																52.6656	49.633	50.0371	41.5388	50.0464	100.586	761.246		51.8405	100.182	556.669																	F1	TET1sincro-binding	GAPDH	UNKNOWN	SYBR	None
																52.6654	49.6324	50.0361	41.5521	50.0473	100.601	761.271		51.8408	100.184	556.729																	F2	TET1sincro-binding	GAPDH	UNKNOWN	SYBR	None
																52.6652	49.6323	50.0358	41.5942	50.0478	100.602	773.743		51.8423	100.187	557.155																	F3	TET1sincro-binding	GAPDH	UNKNOWN	SYBR	None
																52.6651	49.6312	50.0349	41.5948	50.0486	100.614	774.98		51.8462	100.187	557.189																	F4	TET1sincro-binding	MajSat1	UNKNOWN	SYBR	None
																52.6647	49.6307	50.0343	41.5996	50.0486	100.63	781.527		51.8903	100.189	557.513																	F5	TET1sincro-binding	MajSat1	UNKNOWN	SYBR	None
																52.6647	49.6305	50.0339	41.6052	50.0487	100.637	791.132		51.8931	100.19	558.271																	F6	TET1sincro-binding	MajSat1	UNKNOWN	SYBR	None
																52.6639	49.6304	50.0337	41.6083	50.049	100.647	797.384		51.8973	100.195	558.608																	F7	MeCP2	GAPDH	UNKNOWN	SYBR	None
																52.6638	49.6303	50.0329	41.6264	50.0499	100.657	799.735		51.901	100.195	558.958																	F8	MeCP2	GAPDH	UNKNOWN	SYBR	None
																52.6638	49.63	50.0317	41.6398	50.0503	100.671	801.362		51.9164	100.202	559.806																	F9	MeCP2	GAPDH	UNKNOWN	SYBR	None
																52.6635	49.6295	50.0297	41.6417	50.051	100.673	805.398		51.9274	100.206	560.233																	F10	MeCP2	MajSat1	UNKNOWN	SYBR	None	0.0648652
																52.6633	49.6285	50.0293	41.6537	50.0511	100.677	810.097		51.9314	100.211	561.303																	F11	MeCP2	MajSat1	UNKNOWN	SYBR	None	0.0648652
																52.6633	49.6284	50.0289	41.6572	50.0511	100.679	815.321		51.9431	100.217	562.318																	F12	MeCP2	MajSat1	UNKNOWN	SYBR	None	0.0648652
																52.6632	49.6283	50.0286	41.6623	50.0512	100.681	816.375		51.9458	100.218	562.556																	G1	TET1CD	GAPDH	UNKNOWN	SYBR	None
																52.6628	49.6276	50.0285	41.6636	50.0512	100.682	821.419		51.9541	100.219	562.687																	G2	TET1CD	GAPDH	UNKNOWN	SYBR	None
																52.6625	49.6276	50.0265	41.6648	50.0514	100.688	825.618		51.9629	100.221	562.941																	G3	TET1CD	GAPDH	UNKNOWN	SYBR	None
																52.6624	49.6272	50.0262	41.6689	50.0518	100.689	828.985		51.9675	100.221	563.029																	G4	TET1CD	MajSat1	UNKNOWN	SYBR	None
																52.6616	49.627	50.0259	41.696	50.0521	100.693	835.496		51.9961	100.222	564.206																	G5	TET1CD	MajSat1	UNKNOWN	SYBR	None
																52.6614	49.6268	50.0253	41.6991	50.0522	100.699	839.731		52.0031	100.222	564.352																	G6	TET1CD	MajSat1	UNKNOWN	SYBR	None
																52.6613	49.6266	50.0242	41.6992	50.0537	100.704	841.019		52.0057	100.223	564.631																	G7	Control1	GAPDH	UNKNOWN	SYBR	None
																52.6609	49.6263	50.0233	41.7059	50.0549	100.71	842.728		52.0085	100.225	565.398																	G8	Control1	GAPDH	UNKNOWN	SYBR	None
																52.6602	49.6263	50.0229	41.7084	50.0561	100.714	852.376		52.0344	100.226	567.213																	G9	Control1	GAPDH	UNKNOWN	SYBR	None
																52.6597	49.6255	50.0227	41.7111	50.0562	100.715	861.731		52.0595	100.229	567.272																	G10	Control1	MajSat1	UNKNOWN	SYBR	None	0.0271893
																52.6585	49.6253	50.0196	41.7202	50.0562	100.719	872.541		52.1162	100.234	569.219																	G11	Control1	MajSat1	UNKNOWN	SYBR	None	0.0271893
																52.6569	49.625	50.0169	41.7312	50.0568	100.719	875.483		52.1165	100.234	569.698																	G12	Control1	MajSat1	UNKNOWN	SYBR	None	0.0271893
																52.6563	49.6246	50.0156	41.7335	50.0569	100.729	887.232		52.118	100.235	569.769																	H1	Control2	GAPDH	UNKNOWN	SYBR	None
																52.6562	49.6229	50.0142	41.7356	50.057	100.731	894.519		52.1186	100.237	569.91																	H2	Control2	GAPDH	UNKNOWN	SYBR	None
																52.6561	49.6228	50.0095	41.7508	50.0571	100.731	894.866		52.1259	100.24	571.261																	H3	Control2	GAPDH	UNKNOWN	SYBR	None
																52.656	49.6224	50.0083	41.7529	50.0575	100.734	919.989		52.1328	100.241	571.532																	H4	Control2	MajSat1	UNKNOWN	SYBR	None	4.0185e-07
																52.6553	49.6219	50.0072	41.7543	50.0577	100.741	920.691		52.1359	100.242	572.195																	H5	Control2	MajSat1	UNKNOWN	SYBR	None	4.0185e-07
																52.6552	49.6207	50.0065	41.7617	50.0585	100.744	924.251		52.1457	100.245	572.353																	H6	Control2	MajSat1	UNKNOWN	SYBR	None	4.0185e-07
																52.6549	49.6206	50.0059	41.7619	50.0587	100.751	925.168		52.1558	100.253	573.055																	H7	Control3	GAPDH	UNKNOWN	SYBR	None
																52.6549	49.6189	50.0044	41.7677	50.0592	100.759	931.102		52.1704	100.253	573.223																	H8	Control3	GAPDH	UNKNOWN	SYBR	None
																52.6544	49.6185	50.0036	41.7783	50.0596	100.765	931.247		52.1767	100.253	573.252																	H9	Control3	GAPDH	UNKNOWN	SYBR	None
																52.6542	49.6175	50.0035	41.7884	50.06	100.767	935.399		52.1785	100.256	575.268																	H10	Control3	MajSat1	UNKNOWN	SYBR	None	3.94891e-08
																52.6541	49.616	50.0022	41.8173	50.06	100.776	939.718		52.1834	100.258	576.301																	H11	Control3	MajSat1	UNKNOWN	SYBR	None	3.94891e-08
																52.6541	49.6158	50.002	41.8509	50.0607	100.777	947.908		52.1863	100.261	576.592																	H12	Control3	MajSat1	UNKNOWN	SYBR	None	3.94891e-08
																52.6537	49.6158	50.0018	41.8654	50.061	100.778	968.138		52.1898	100.262	576.78
																52.6531	49.6157	50.0016	41.9149	50.0613	100.778	976.016		52.1908	100.262	577.269
																52.6528	49.6155	50.0014	41.9169	50.0622	100.786	977.175		52.1958	100.262	577.467
																52.652	49.613	50	41.9199	50.0623	100.788	985.979		52.1976	100.264	578.891
																52.6508	49.6124	49.9988	41.9271	50.0631	100.788	996.98		52.2027	100.266	579.476
																52.6508	49.6123	49.9985	41.9419	50.0646	100.795			52.2057	100.27	579.899
																52.6507	49.6122	49.9979	41.9448	50.0667	100.8			52.2065	100.27	581.065
																52.6506	49.6121	49.9968	41.946	50.0679	100.804			52.2376	100.271	581.113
																52.6505	49.6115	49.9968	41.9593	50.0686	100.827			52.238	100.271	582.179
																52.6501	49.6111	49.9966	41.9688	50.0687	100.837			52.2414	100.279	583.023
																52.65	49.6106	49.9957	41.9887	50.0699	100.84			52.2661	100.281	583.33
																52.65	49.6105	49.9949	41.9929	50.0702	100.84			52.2784	100.283	584.313
																52.6498	49.6102	49.9935	41.9932	50.071	100.851			52.2902	100.283	584.649
																52.6491	49.6093	49.9932	42	50.0723	100.851			52.2908	100.283	584.901
																52.649	49.6092	49.993	42.0172	50.0729	100.862			52.2972	100.283	584.933
																52.649	49.6087	49.9923	42.0189	50.074	100.866			52.3153	100.284	585.961
																52.6488	49.6085	49.9919	42.0243	50.0742	100.871			52.3162	100.284	586.149
																52.6488	49.6082	49.9919	42.0247	50.0747	100.883			52.3254	100.288	586.508
																52.6483	49.6081	49.9906	42.0259	50.0749	100.885			52.327	100.289	587.005
																52.6482	49.6079	49.9903	42.0299	50.0749	100.899			52.3339	100.289	588.096
																52.6482	49.6075	49.9886	42.0485	50.075	100.905			52.3402	100.291	588.115
																52.648	49.6066	49.9885	42.0608	50.0751	100.907			52.3425	100.293	588.328
																52.6467	49.6061	49.988	42.061	50.0772	100.917			52.3431	100.295	588.404
																52.6465	49.6033	49.9873	42.071	50.0795	100.92			52.3533	100.298	588.678
																52.6462	49.6027	49.9868	42.0743	50.0809	100.924			52.3563	100.299	588.826
																52.6461	49.6026	49.9866	42.1091	50.0821	100.93			52.383	100.304	589.342
																52.646	49.6022	49.9853	42.1099	50.0824	100.931			52.3831	100.305	590.233
																52.6457	49.6016	49.9802	42.1221	50.0833	100.937			52.3877	100.305	590.991
																52.6457	49.6011	49.9788	42.136	50.0838	100.948			52.3939	100.306	591.316
																52.6454	49.6011	49.9768	42.1407	50.0848	100.95			52.4034	100.31	591.317
																52.6452	49.6006	49.976	42.1464	50.0852	100.954			52.4087	100.312	592.257
																52.6443	49.6004	49.9746	42.1477	50.0854	100.964			52.4088	100.314	592.391
																52.6439	49.6	49.9717	42.179	50.086	100.964			52.4096	100.316	592.895
																52.6432	49.5996	49.9713	42.2052	50.0863	100.97			52.4127	100.319	594.128
																52.6427	49.5995	49.9688	42.2145	50.087	100.971			52.4629	100.32	595.747
																52.6427	49.5991	49.9671	42.2273	50.0872	100.986			52.4714	100.325	596.031
																52.6423	49.5984	49.9664	42.2308	50.0874	100.993			52.4886	100.325	596.578
																52.6418	49.5983	49.9663	42.2348	50.0877	101			52.508	100.326	597.551
																52.6413	49.5982	49.9649	42.2446	50.0879	101			52.5107	100.326	598.13
																52.6401	49.598	49.9636	42.2526	50.0881	101.005			52.5214	100.327	598.158
																52.6395	49.5979	49.9636	42.2539	50.0888	101.009			52.5287	100.333	598.354
																52.6383	49.5961	49.9633	42.2555	50.0892	101.009			52.5518	100.333	598.673
																52.6382	49.596	49.9631	42.2589	50.0899	101.012			52.5545	100.335	598.726
																52.638	49.5944	49.9629	42.2601	50.0909	101.026			52.5653	100.335	600.216
																52.638	49.594	49.9626	42.2614	50.0909	101.029			52.5691	100.336	600.297
																52.6379	49.5938	49.9607	42.2642	50.0909	101.044			52.5843	100.336	600.556
																52.6375	49.5938	49.9606	42.2666	50.0911	101.056			52.5868	100.338	600.722
																52.6372	49.593	49.9605	42.2733	50.092	101.062			52.5923	100.339	601.419
																52.637	49.5929	49.9557	42.2791	50.0921	101.065			52.5988	100.339	602.751
																52.6359	49.5921	49.9549	42.284	50.0937	101.086			52.6204	100.34	602.971
																52.6358	49.5916	49.9535	42.2899	50.0942	101.087			52.6282	100.341	603.608
																52.6357	49.5915	49.953	42.2941	50.0946	101.099			52.6309	100.345	604.023
																52.6355	49.5906	49.9526	42.3042	50.0952	101.106			52.6481	100.346	604.418
																52.635	49.5906	49.9523	42.3197	50.0956	101.114			52.6559	100.347	604.458
																52.6343	49.5901	49.9519	42.3208	50.0962	101.119			52.6588	100.351	606.818
																52.6342	49.5894	49.9507	42.325	50.0966	101.122			52.6628	100.351	607.254
																52.634	49.5879	49.9497	42.3284	50.0968	101.128			52.6642	100.352	607.338
																52.6337	49.5878	49.9492	42.3297	50.0975	101.13			52.6692	100.354	607.994
																52.6335	49.5873	49.949	42.3345	50.098	101.131			52.6696	100.354	608.202
																52.6332	49.5869	49.9478	42.3373	50.0988	101.134			52.6974	100.359	608.438
																52.6323	49.5866	49.9468	42.3408	50.0989	101.14			52.7182	100.366	608.843
																52.6321	49.5859	49.9468	42.3443	50.0992	101.141			52.7278	100.37	609.585
																52.6318	49.5856	49.9467	42.3473	50.0993	101.144			52.7295	100.371	610.091
																52.6316	49.5855	49.9457	42.361	50.1	101.153			52.7408	100.371	610.168
																52.6314	49.5854	49.943	42.3764	50.1	101.155			52.741	100.372	611.698
																52.6298	49.5853	49.9396	42.3819	50.1005	101.157			52.7438	100.374	611.832
																52.6296	49.5851	49.9391	42.3835	50.1023	101.158			52.7614	100.376	612.121
																52.6292	49.5846	49.9389	42.4013	50.1031	101.165			52.7638	100.376	612.291
																52.6287	49.5845	49.9387	42.4035	50.1034	101.167			52.7651	100.377	612.556
																52.6286	49.5837	49.9383	42.4055	50.1039	101.167			52.7678	100.379	614.189
																52.6285	49.582	49.9379	42.4075	50.1042	101.181			52.7683	100.381	614.29
																52.6282	49.5817	49.9379	42.4077	50.105	101.183			52.7753	100.383	614.452
																52.6281	49.5816	49.9374	42.4152	50.1051	101.188			52.7795	100.383	615.748
																52.6274	49.5813	49.9369	42.4154	50.1058	101.204			52.7836	100.385	616.823
																52.6269	49.5805	49.9358	42.42	50.1062	101.211			52.7842	100.385	617.45
																52.6268	49.5797	49.933	42.4236	50.1067	101.219			52.7899	100.389	617.465
																52.6251	49.5792	49.9326	42.4381	50.1071	101.23			52.7987	100.39	617.633
																52.6248	49.5789	49.9294	42.44	50.1071	101.232			52.801	100.393	618.622
																52.6245	49.5788	49.9293	42.4426	50.1072	101.24			52.8223	100.394	618.969
																52.6237	49.5787	49.9286	42.4557	50.1074	101.244			52.8269	100.396	620.227
																52.6229	49.5786	49.9281	42.4633	50.1076	101.247			52.8286	100.397	620.641
																52.6222	49.5783	49.9254	42.4653	50.1078	101.251			52.8333	100.4	620.642
																52.6219	49.5768	49.9235	42.4769	50.1087	101.253			52.8454	100.403	620.854
																52.6219	49.5759	49.9214	42.492	50.1095	101.26			52.846	100.405	621.658
																52.6201	49.5752	49.9177	42.4952	50.1111	101.264			52.8643	100.409	621.745
																52.6198	49.5751	49.9174	42.508	50.1112	101.265			52.872	100.411	622.651
																52.6195	49.5749	49.9171	42.5089	50.1113	101.266			52.9022	100.411	623.795
																52.6192	49.5729	49.9164	42.5091	50.112	101.27			52.914	100.419	624.169
																52.6191	49.5726	49.9124	42.5273	50.1123	101.283			52.9143	100.421	624.586
																52.6187	49.5721	49.9103	42.5404	50.1127	101.285			52.9247	100.429	626.67
																52.6183	49.5717	49.9093	42.5431	50.1128	101.286			52.9281	100.43	627.046
																52.6181	49.5714	49.9079	42.5437	50.1128	101.286			52.9292	100.43	627.149
																52.6177	49.5706	49.9077	42.5502	50.1135	101.309			52.9412	100.436	628.089
																52.6174	49.5705	49.9069	42.566	50.1136	101.317			52.9455	100.436	628.951
																52.6172	49.5702	49.906	42.578	50.1155	101.319			52.9577	100.437	629.378
																52.6169	49.569	49.9054	42.5797	50.1157	101.331			52.9795	100.438	630.739
																52.6164	49.5669	49.905	42.5831	50.116	101.331			52.9843	100.44	630.799
																52.6162	49.5663	49.905	42.5854	50.1166	101.339			52.9847	100.44	631.588
																52.6159	49.5662	49.9048	42.5887	50.1172	101.345			52.9856	100.444	631.974
																52.614	49.5661	49.9048	42.59	50.1175	101.348			53	100.449	632.588
																52.6136	49.566	49.903	42.5918	50.1176	101.349			53	100.454	633.003
																52.6135	49.5659	49.9029	42.5988	50.1193	101.351			53.0232	100.455	633.261
																52.612	49.5652	49.9019	42.6014	50.1212	101.364			53.0266	100.456	633.274
																52.6117	49.5644	49.8994	42.6065	50.1215	101.364			53.0481	100.461	633.766
																52.6106	49.5642	49.8983	42.6096	50.1217	101.375			53.0488	100.461	633.797
																52.6101	49.564	49.898	42.6237	50.1247	101.378			53.0497	100.464	635.446
																52.6101	49.564	49.8979	42.6345	50.1254	101.383			53.0608	100.465	635.697
																52.6093	49.5636	49.8968	42.6353	50.1255	101.408			53.0622	100.466	636.143
																52.6092	49.5619	49.8963	42.6435	50.1275	101.411			53.066	100.467	636.286
																52.6091	49.5617	49.8954	42.6834	50.1278	101.412			53.0741	100.468	636.378
																52.6086	49.5614	49.8944	42.6902	50.1279	101.414			53.0821	100.47	636.835
																52.6081	49.5602	49.8943	42.6902	50.129	101.419			53.0914	100.473	637.196
																52.6076	49.5597	49.8943	42.6953	50.1304	101.425			53.0926	100.477	637.262
																52.6064	49.5595	49.8928	42.6962	50.132	101.429			53.097	100.478	637.656
																52.6063	49.5595	49.8889	42.6969	50.1343	101.439			53.1051	100.48	637.864
																52.6061	49.5584	49.8878	42.7022	50.1345	101.441			53.1086	100.483	638.002
																52.6058	49.5582	49.8869	42.7092	50.1362	101.461			53.1091	100.483	641.445
																52.6057	49.5576	49.8857	42.7118	50.1363	101.476			53.1095	100.484	641.692
																52.605	49.5573	49.8855	42.713	50.1374	101.476			53.1104	100.486	642.634
																52.6049	49.5571	49.8853	42.714	50.1376	101.484			53.1155	100.489	642.847
																52.6034	49.5564	49.8848	42.7143	50.1383	101.486			53.1187	100.489	643.038
																52.6031	49.5559	49.8842	42.7356	50.1385	101.489			53.1261	100.49	643.521
																52.603	49.5556	49.8835	42.7364	50.1385	101.496			53.1275	100.491	644.342
																52.6027	49.5537	49.8802	42.742	50.1393	101.5			53.1295	100.495	644.841
																52.6025	49.5532	49.8781	42.7622	50.1395	101.502			53.1327	100.5	646.734
																52.6015	49.5527	49.8777	42.7627	50.1399	101.528			53.1387	100.502	646.984
																52.6013	49.5526	49.8772	42.7637	50.1402	101.528			53.1439	100.504	648.728
																52.6	49.5525	49.877	42.765	50.1403	101.552			53.1499	100.505	649.204
																52.5993	49.5525	49.8754	42.7799	50.1427	101.559			53.1578	100.507	649.724
																52.5993	49.552	49.8738	42.7817	50.1435	101.567			53.1695	100.51	650.009
																52.5992	49.5515	49.8735	42.7856	50.1444	101.571			53.1703	100.512	650.013
																52.5989	49.5512	49.8711	42.7993	50.145	101.574			53.1715	100.514	650.032
																52.5987	49.55	49.8681	42.8038	50.1453	101.58			53.1722	100.517	650.7
																52.5979	49.5499	49.868	42.8046	50.1483	101.586			53.1746	100.517	651.453
																52.5975	49.5497	49.8657	42.8065	50.1491	101.588			53.181	100.518	652.901
																52.5972	49.5489	49.8656	42.8135	50.1507	101.591			53.1869	100.528	653.166
																52.5962	49.5486	49.8649	42.8171	50.1518	101.591			53.1885	100.53	655.718
																52.596	49.5486	49.8634	42.8191	50.1556	101.594			53.1913	100.532	655.88
																52.5953	49.5478	49.8633	42.8578	50.1568	101.596			53.1926	100.534	658.61
																52.5948	49.5465	49.8625	42.8624	50.158	101.596			53.2067	100.536	658.793
																52.5947	49.5464	49.8623	42.8639	50.1585	101.598			53.2148	100.536	660.331
																52.5947	49.5462	49.862	42.8648	50.1588	101.598			53.2164	100.537	660.714
																52.594	49.5461	49.8589	42.8829	50.1599	101.61			53.2201	100.537	662.297
																52.5938	49.5449	49.8579	42.8918	50.1614	101.614			53.2207	100.539	662.851
																52.5935	49.5447	49.8576	42.8984	50.1621	101.619			53.2385	100.539	662.983
																52.5931	49.5439	49.8563	42.9033	50.1626	101.625			53.2558	100.54	665.744
																52.5927	49.5437	49.8558	42.9045	50.1635	101.626			53.2585	100.546	665.838
																52.5926	49.5436	49.8537	42.9051	50.1645	101.636			53.2632	100.547	666.335
																52.5917	49.5434	49.8534	42.9066	50.1648	101.639			53.2708	100.551	669.03
																52.5913	49.5433	49.8521	42.9208	50.1648	101.647			53.2819	100.551	669.495
																52.591	49.5432	49.8496	42.9256	50.165	101.647			53.2951	100.552	671.134
																52.5907	49.5432	49.8489	42.9368	50.1661	101.647			53.305	100.555	671.787
																52.5901	49.5431	49.8481	42.9389	50.1671	101.648			53.3063	100.557	672.545
																52.5899	49.5423	49.847	42.941	50.1677	101.654			53.3074	100.56	674.149
																52.5898	49.5415	49.8465	42.9527	50.1677	101.655			53.3129	100.56	675.134
																52.5896	49.5413	49.8458	42.9537	50.169	101.667			53.324	100.561	675.862
																52.5895	49.5403	49.8443	42.9537	50.1706	101.673			53.3245	100.561	676.188
																52.5893	49.54	49.8441	42.9545	50.171	101.679			53.3427	100.566	676.578
																52.5887	49.5396	49.8436	42.9594	50.1715	101.688			53.3459	100.566	677.627
																52.5886	49.5394	49.8415	42.9596	50.172	101.689			53.351	100.567	677.765
																52.5881	49.5394	49.8409	42.967	50.1722	101.695			53.3703	100.569	678.119
																52.5877	49.5387	49.8378	42.9683	50.1725	101.696			53.3762	100.57	678.228
																52.5873	49.5381	49.8343	42.9691	50.1728	101.698			53.3948	100.579	679.939
																52.5873	49.5374	49.8336	42.9701	50.1731	101.698			53.3983	100.58	680.088
																52.5872	49.5373	49.8336	42.9719	50.1738	101.708			53.3993	100.583	680.779
																52.5862	49.5361	49.8301	42.9742	50.174	101.717			53.4	100.583	681.127
																52.586	49.5357	49.8284	42.9747	50.1759	101.727			53.4157	100.586	681.159
																52.5856	49.5354	49.8272	42.9747	50.1764	101.741			53.4271	100.592	681.354
																52.5846	49.5351	49.8269	42.977	50.177	101.743			53.4311	100.593	681.611
																52.5838	49.5351	49.825	42.9837	50.1773	101.745			53.4362	100.597	683.702
																52.5838	49.5347	49.8242	42.9845	50.1778	101.749			53.4378	100.602	684.952
																52.5823	49.5343	49.8241	42.9848	50.1782	101.751			53.4495	100.603	686.141
																52.5823	49.5333	49.8241	42.9933	50.1792	101.759			53.4516	100.605	687.316
																52.5819	49.5327	49.822	43	50.1798	101.76			53.4526	100.606	687.728
																52.5818	49.5326	49.8216	43.0039	50.181	101.763			53.4564	100.61	688.04
																52.5813	49.5325	49.8212	43.0045	50.1822	101.769			53.4586	100.615	688.394
																52.5806	49.5319	49.8165	43.005	50.1824	101.769			53.4761	100.616	689.67
																52.5805	49.5299	49.8153	43.0137	50.1837	101.774			53.4784	100.621	689.98
																52.5797	49.5297	49.8151	43.0199	50.1839	101.782			53.4855	100.623	690.271
																52.5796	49.5274	49.8151	43.0236	50.184	101.817			53.4856	100.623	691.205
																52.5796	49.527	49.8148	43.0245	50.1878	101.821			53.4885	100.624	692.089
																52.579	49.5263	49.8129	43.0295	50.188	101.834			53.4935	100.624	693.318
																52.5788	49.5263	49.8128	43.0304	50.1888	101.835			53.5081	100.626	694.452
																52.5783	49.5256	49.8123	43.0336	50.1898	101.848			53.5126	100.626	694.828
																52.578	49.5244	49.8098	43.0353	50.1911	101.853			53.5195	100.628	695.529
																52.5765	49.5237	49.8098	43.0399	50.1917	101.865			53.5221	100.629	697.812
																52.5759	49.5234	49.8096	43.0431	50.1922	101.881			53.5268	100.629	697.961
																52.5756	49.5222	49.8087	43.0447	50.1942	101.888			53.5311	100.637	698.406
																52.5754	49.5214	49.8081	43.051	50.1965	101.889			53.5318	100.637	700.595
																52.5754	49.5211	49.8077	43.0527	50.1979	101.897			53.534	100.638	701.192
																52.5753	49.5203	49.8046	43.0606	50.1988	101.9			53.543	100.64	701.336
																52.575	49.52	49.8035	43.0687	50.1992	101.904			53.5575	100.64	701.463
																52.575	49.5195	49.8031	43.0709	50.1993	101.907			53.5735	100.641	701.57
																52.5744	49.5193	49.8026	43.0721	50.1993	101.907			53.5741	100.646	701.913
																52.5744	49.5181	49.8015	43.0767	50.1996	101.915			53.575	100.647	702.169
																52.5737	49.5181	49.8011	43.0896	50.1996	101.917			53.588	100.65	703.193
																52.5737	49.5179	49.8003	43.0926	50.2	101.921			53.5918	100.651	703.851
																52.5732	49.5176	49.8	43.1006	50.2011	101.922			53.5957	100.652	704.09
																52.5729	49.5158	49.7996	43.1053	50.2014	101.927			53.5979	100.656	705.16
																52.5728	49.5155	49.7985	43.1097	50.2016	101.934			53.6004	100.656	706.382
																52.5726	49.5145	49.7973	43.1145	50.2029	101.953			53.6038	100.656	707.318
																52.5722	49.5134	49.7971	43.1209	50.2038	101.957			53.6051	100.661	707.416
																52.5719	49.5132	49.7966	43.1243	50.2039	101.969			53.627	100.665	708.321
																52.5712	49.5131	49.795	43.1268	50.2042	101.977			53.6277	100.667	708.822
																52.5709	49.5118	49.794	43.1319	50.2049	101.996			53.6344	100.667	710.952
																52.5705	49.5105	49.7932	43.1337	50.2051	102.02			53.6404	100.673	711.953
																52.5695	49.5087	49.7929	43.1372	50.2064	102.034			53.6445	100.673	712.121
																52.5691	49.507	49.7929	43.139	50.2069	102.036			53.6539	100.674	712.606
																52.5686	49.5067	49.791	43.1418	50.2071	102.052			53.6623	100.676	713.215
																52.5683	49.5046	49.7903	43.1489	50.2074	102.054			53.6638	100.677	713.582
																52.5682	49.5045	49.7891	43.1493	50.2076	102.056			53.6655	100.677	714.045
																52.5681	49.5045	49.7882	43.1521	50.209	102.058			53.6831	100.678	716.158
																52.5672	49.504	49.7871	43.1576	50.2092	102.059			53.6869	100.678	716.348
																52.5666	49.5036	49.7863	43.1616	50.21	102.06			53.6943	100.682	717.119
																52.5664	49.5032	49.7861	43.1639	50.2105	102.065			53.6958	100.683	717.298
																52.5664	49.5028	49.7858	43.1647	50.2116	102.075			53.707	100.683	717.347
																52.5663	49.5027	49.7843	43.1652	50.2121	102.08			53.7181	100.684	717.515
																52.5654	49.5009	49.7842	43.1677	50.2127	102.093			53.7213	100.685	717.645
																52.5652	49.5	49.7827	43.1679	50.2133	102.102			53.7249	100.687	721.005
																52.5647	49.5	49.7825	43.1724	50.214	102.112			53.7274	100.688	725.284
																52.564	49.4993	49.7805	43.1731	50.2145	102.113			53.7379	100.69	725.494
																52.564	49.4991	49.7792	43.1892	50.215	102.117			53.7405	100.694	727.487
																52.5629	49.4991	49.7791	43.1899	50.2172	102.119			53.7465	100.695	727.554
																52.5627	49.499	49.779	43.2028	50.2182	102.122			53.7469	100.697	727.724
																52.5625	49.4988	49.7787	43.2141	50.2187	102.15			53.7539	100.699	727.75
																52.5622	49.4972	49.7784	43.2147	50.2194	102.152			53.761	100.699	730.219
																52.5622	49.4952	49.7773	43.2165	50.2222	102.154			53.7684	100.7	731.861
																52.5616	49.495	49.7749	43.2165	50.2238	102.173			53.7706	100.7	733.386
																52.5614	49.4939	49.774	43.2184	50.2248	102.179			53.7768	100.701	734.857
																52.5612	49.4937	49.7731	43.2216	50.226	102.182			53.7899	100.701	735.094
																52.5611	49.4931	49.7721	43.2372	50.2269	102.182			53.8083	100.702	735.715
																52.561	49.4926	49.7719	43.2389	50.2281	102.189			53.8085	100.703	736.051
																52.5608	49.4925	49.771	43.2581	50.2289	102.198			53.8158	100.707	738.255
																52.5604	49.4924	49.7703	43.261	50.2289	102.215			53.8312	100.709	739.025
																52.5604	49.4924	49.7671	43.262	50.2293	102.218			53.8324	100.709	740.593
																52.5599	49.4923	49.7667	43.2631	50.2295	102.22			53.8341	100.71	740.758
																52.5599	49.4909	49.7663	43.2644	50.2296	102.229			53.8366	100.711	743.684
																52.5585	49.4908	49.7661	43.2664	50.2296	102.229			53.837	100.713	743.71
																52.558	49.4902	49.7656	43.2715	50.2306	102.229			53.8446	100.714	744.499
																52.5577	49.4893	49.7633	43.272	50.2308	102.235			53.8526	100.714	746.202
																52.557	49.4884	49.7631	43.2751	50.2312	102.239			53.8636	100.715	747.159
																52.557	49.4882	49.7627	43.2754	50.2323	102.253			53.865	100.715	747.889
																52.557	49.4882	49.7614	43.2786	50.2347	102.27			53.8739	100.718	749.547
																52.5565	49.488	49.7614	43.2807	50.2355	102.279			53.8792	100.72	749.737
																52.5561	49.4866	49.7609	43.2859	50.2357	102.28			53.8961	100.72	751.33
																52.556	49.4854	49.7597	43.2907	50.236	102.29			53.8989	100.722	753.467
																52.5558	49.4847	49.7589	43.2992	50.236	102.294			53.9094	100.725	753.725
																52.5549	49.4846	49.7585	43.3024	50.2364	102.302			53.9288	100.726	753.743
																52.5547	49.4841	49.7583	43.3028	50.2366	102.33			53.9375	100.728	753.813
																52.5545	49.4838	49.758	43.3061	50.2367	102.357			53.9388	100.729	754.671
																52.5544	49.4834	49.7573	43.3072	50.2371	102.37			53.9576	100.731	755.24
																52.5541	49.4833	49.7565	43.308	50.2371	102.37			53.9698	100.732	755.541
																52.5541	49.4827	49.7563	43.3099	50.2377	102.374			53.9699	100.735	757.267
																52.5538	49.4826	49.7542	43.3116	50.2378	102.378			53.9758	100.735	758.187
																52.5534	49.4825	49.751	43.3171	50.2378	102.391			53.9774	100.736	758.193
																52.5534	49.4817	49.7472	43.3185	50.2393	102.393			53.9786	100.739	758.231
																52.5533	49.4802	49.7462	43.3222	50.2398	102.395			53.9818	100.74	760.908
																52.5528	49.4798	49.7452	43.3323	50.241	102.398			53.9848	100.74	762.506
																52.5527	49.4789	49.7448	43.3333	50.2414	102.399			54.0072	100.746	763.809
																52.5526	49.4774	49.7447	43.3397	50.2417	102.404			54.0128	100.746	763.85
																52.5522	49.4772	49.7446	43.3419	50.2423	102.407			54.0158	100.746	767.062
																52.5515	49.476	49.7446	43.3475	50.2425	102.42			54.0253	100.753	767.443
																52.5515	49.4751	49.7402	43.3491	50.2428	102.423			54.0446	100.754	770.423
																52.5508	49.4747	49.7386	43.3493	50.2438	102.446			54.0447	100.76	770.583
																52.5506	49.4729	49.7382	43.3528	50.2441	102.451			54.047	100.763	771.067
																52.5505	49.4729	49.7371	43.3553	50.2446	102.456			54.0519	100.763	771.778
																52.5501	49.4728	49.7358	43.3577	50.2448	102.471			54.0562	100.766	772.583
																52.5501	49.4726	49.7348	43.3578	50.2449	102.5			54.0562	100.772	773.372
																52.5493	49.4722	49.7344	43.359	50.2449	102.503			54.061	100.773	773.738
																52.5487	49.4722	49.7339	43.3633	50.2449	102.504			54.061	100.773	774.421
																52.5486	49.4714	49.7336	43.3661	50.2459	102.506			54.0686	100.775	774.539
																52.5486	49.471	49.7324	43.3723	50.2482	102.507			54.0713	100.775	775.763
																52.5481	49.4707	49.7315	43.3736	50.2497	102.512			54.0799	100.777	777.337
																52.5477	49.4695	49.7312	43.3821	50.2497	102.517			54.1018	100.778	777.374
																52.5473	49.4681	49.7305	43.3899	50.2516	102.536			54.1066	100.778	780.728
																52.547	49.4681	49.7299	43.4065	50.252	102.556			54.1127	100.78	781.587
																52.5469	49.468	49.7293	43.4072	50.2521	102.564			54.1154	100.78	783.336
																52.5467	49.4677	49.7293	43.4092	50.2522	102.57			54.1162	100.782	783.572
																52.5463	49.4653	49.7287	43.4115	50.2529	102.583			54.1213	100.784	783.938
																52.5463	49.4639	49.7279	43.4137	50.2541	102.586			54.123	100.785	784.453
																52.546	49.4636	49.7266	43.414	50.2549	102.586			54.1292	100.787	784.55
																52.5453	49.463	49.7265	43.4213	50.2554	102.59			54.1311	100.788	785.204
																52.5451	49.4621	49.7245	43.4224	50.2554	102.59			54.1321	100.791	787.246
																52.545	49.462	49.7237	43.4323	50.2557	102.591			54.1323	100.796	787.826
																52.5448	49.4615	49.7193	43.4334	50.2563	102.591			54.1467	100.799	788.997
																52.544	49.4607	49.7192	43.4384	50.2566	102.592			54.1624	100.802	789.934
																52.544	49.4596	49.7188	43.452	50.2568	102.592			54.1652	100.806	789.997
																52.544	49.4595	49.7161	43.4639	50.257	102.605			54.1686	100.808	790.705
																52.5439	49.4594	49.7157	43.4659	50.2574	102.61			54.1718	100.808	790.899
																52.5425	49.4593	49.7156	43.4671	50.2577	102.62			54.1726	100.812	791.709
																52.5422	49.4592	49.7155	43.4672	50.258	102.622			54.1855	100.813	792.392
																52.5422	49.4588	49.7154	43.4679	50.2587	102.623			54.2189	100.815	792.82
																52.5415	49.4586	49.7154	43.4683	50.2591	102.631			54.219	100.816	793.168
																52.5412	49.4583	49.715	43.4839	50.2599	102.637			54.2316	100.817	794.817
																52.5403	49.4576	49.7139	43.4879	50.2603	102.649			54.2362	100.818	794.876
																52.54	49.4573	49.7137	43.4913	50.2607	102.649			54.2364	100.818	795.876
																52.5392	49.4569	49.7127	43.4928	50.2608	102.66			54.2367	100.819	798.084
																52.5389	49.4559	49.7123	43.493	50.261	102.669			54.2429	100.82	802.366
																52.5389	49.4558	49.7097	43.5017	50.2612	102.669			54.2445	100.823	804.254
																52.5388	49.4553	49.7095	43.5023	50.2615	102.679			54.2466	100.825	807.154
																52.5386	49.4542	49.7083	43.5037	50.2617	102.681			54.2547	100.827	807.526
																52.5385	49.4535	49.707	43.5095	50.2623	102.684			54.2605	100.828	809.027
																52.5383	49.4526	49.7066	43.5167	50.2626	102.685			54.2609	100.828	811.779
																52.5383	49.4522	49.7061	43.5189	50.2626	102.687			54.2657	100.83	812.28
																52.5382	49.4516	49.7055	43.5295	50.2641	102.69			54.2755	100.83	814.183
																52.5381	49.451	49.705	43.5469	50.2645	102.709			54.2766	100.841	815.178
																52.538	49.4503	49.7038	43.5538	50.2651	102.716			54.2778	100.845	816.476
																52.5376	49.4498	49.7037	43.5597	50.2654	102.719			54.2798	100.85	816.531
																52.5375	49.4492	49.7016	43.5613	50.2658	102.729			54.2974	100.851	818.726
																52.537	49.4479	49.7013	43.5647	50.266	102.732			54.2982	100.86	820.355
																52.5367	49.4475	49.7011	43.57	50.2662	102.734			54.3014	100.86	820.907
																52.5364	49.4471	49.7005	43.5806	50.2666	102.739			54.3096	100.861	822.379
																52.5354	49.4463	49.6996	43.5813	50.2669	102.746			54.3156	100.862	822.648
																52.5352	49.446	49.6986	43.5854	50.267	102.751			54.3202	100.862	823.23
																52.5348	49.4458	49.6986	43.5882	50.2684	102.753			54.3246	100.865	826.048
																52.5346	49.4458	49.6984	43.5892	50.2685	102.755			54.3362	100.871	826.964
																52.5344	49.4452	49.6983	43.5917	50.2703	102.756			54.3407	100.871	827.929
																52.5338	49.4444	49.698	43.5982	50.2709	102.757			54.3482	100.871	829.809
																52.5336	49.4433	49.6978	43.6052	50.2711	102.762			54.3528	100.872	832.755
																52.5333	49.4427	49.6975	43.6239	50.2716	102.771			54.3615	100.873	835.065
																52.533	49.4426	49.6972	43.633	50.272	102.773			54.3671	100.874	835.409
																52.5329	49.4425	49.6959	43.6475	50.2722	102.775			54.3779	100.876	835.872
																52.5329	49.4422	49.6934	43.6498	50.2722	102.795			54.386	100.877	836.814
																52.5314	49.4418	49.6926	43.6544	50.273	102.799			54.3884	100.878	837.812
																52.5307	49.4418	49.6926	43.6576	50.2734	102.807			54.392	100.879	840.181
																52.5295	49.4417	49.6923	43.6587	50.2742	102.813			54.4011	100.881	842.822
																52.5294	49.4405	49.6914	43.6688	50.2746	102.814			54.4056	100.881	845.525
																52.5289	49.4403	49.6913	43.6713	50.2748	102.819			54.4079	100.882	845.577
																52.5288	49.4399	49.69	43.6726	50.2752	102.821			54.4143	100.884	845.682
																52.5275	49.4395	49.6897	43.6755	50.2758	102.829			54.4195	100.884	846.561
																52.5271	49.4391	49.689	43.6779	50.2761	102.834			54.4195	100.884	848.677
																52.5268	49.4388	49.6887	43.6836	50.2774	102.835			54.422	100.889	849.145
																52.5262	49.4386	49.687	43.685	50.2779	102.836			54.4221	100.89	849.175
																52.5261	49.4386	49.6869	43.6857	50.2792	102.864			54.4299	100.89	850.139
																52.5258	49.438	49.6862	43.7007	50.28	102.868			54.4345	100.892	850.588
																52.5255	49.4374	49.6859	43.7083	50.2813	102.876			54.4417	100.896	850.944
																52.5246	49.4373	49.6846	43.716	50.2817	102.882			54.4418	100.896	851.935
																52.5246	49.4365	49.6835	43.7252	50.2823	102.887			54.4428	100.896	854.03
																52.5245	49.4365	49.6821	43.7262	50.2832	102.89			54.4514	100.899	856.796
																52.5238	49.4362	49.681	43.7302	50.2836	102.89			54.4545	100.9	857.087
																52.5238	49.4361	49.681	43.7348	50.284	102.89			54.4547	100.904	859.903
																52.5233	49.436	49.6809	43.7368	50.2852	102.904			54.4674	100.906	860.679
																52.5229	49.4355	49.6805	43.74	50.2857	102.919			54.4711	100.906	860.784
																52.5229	49.4354	49.6801	43.7485	50.2862	102.921			54.4827	100.908	862.317
																52.5225	49.4354	49.6793	43.7511	50.2864	102.928			54.4873	100.908	863.301
																52.5225	49.4348	49.6765	43.7527	50.2874	102.94			54.4909	100.911	863.98
																52.5225	49.434	49.6765	43.7537	50.2881	102.947			54.4921	100.911	865.548
																52.5223	49.4336	49.6762	43.7555	50.2884	102.952			54.4993	100.914	865.97
																52.5221	49.4332	49.6762	43.7568	50.2885	102.957			54.5	100.915	867.534
																52.5205	49.4328	49.676	43.7671	50.2887	102.967			54.5033	100.916	867.56
																52.5202	49.4324	49.6751	43.7699	50.2901	102.972			54.5125	100.918	868.258
																52.52	49.4315	49.675	43.7729	50.2919	102.975			54.514	100.923	868.343
																52.5199	49.4313	49.6733	43.7734	50.292	102.984			54.5147	100.924	868.906
																52.5179	49.4309	49.6723	43.7743	50.2923	102.984			54.5148	100.924	870.316
																52.517	49.4302	49.6717	43.7778	50.2931	102.986			54.5148	100.925	871.883
																52.5166	49.4293	49.671	43.7781	50.2932	102.986			54.5156	100.926	872.219
																52.5161	49.4289	49.6697	43.7797	50.2936	102.988			54.5192	100.929	873.078
																52.5159	49.4286	49.669	43.7827	50.2938	102.991			54.5272	100.931	875.698
																52.5147	49.4278	49.6682	43.7844	50.2957	102.995			54.5291	100.932	876.395
																52.5147	49.4269	49.6679	43.7857	50.2958	103.008			54.5311	100.933	876.614
																52.5146	49.4264	49.6667	43.7863	50.2961	103.008			54.5314	100.935	877.438
																52.5139	49.4258	49.666	43.7872	50.2964	103.015			54.5329	100.936	877.666
																52.5136	49.4256	49.6658	43.788	50.2964	103.021			54.5371	100.936	879.671
																52.5136	49.4253	49.6633	43.7883	50.2967	103.024			54.5388	100.939	880.304
																52.5132	49.425	49.6623	43.7937	50.2969	103.036			54.5388	100.94	882.214
																52.5124	49.425	49.662	43.801	50.299	103.038			54.5395	100.941	882.906
																52.5124	49.4249	49.6615	43.8066	50.2995	103.038			54.5426	100.942	883.225
																52.5122	49.4235	49.6605	43.8087	50.2996	103.039			54.5459	100.944	884.623
																52.5118	49.4234	49.6583	43.8135	50.3004	103.042			54.5585	100.947	886.699
																52.5116	49.4212	49.6562	43.8186	50.3007	103.047			54.5739	100.949	887.468
																52.5112	49.4209	49.6556	43.8211	50.3014	103.049			54.5822	100.949	888.222
																52.5112	49.4208	49.6554	43.8213	50.3016	103.055			54.5831	100.952	888.538
																52.5106	49.4202	49.6547	43.8253	50.3019	103.056			54.5872	100.955	891.029
																52.5106	49.4179	49.6503	43.8261	50.302	103.056			54.5885	100.957	891.778
																52.5101	49.4177	49.6502	43.8345	50.3023	103.078			54.6075	100.958	892.857
																52.5097	49.4175	49.6487	43.8364	50.3039	103.081			54.6121	100.959	892.972
																52.5096	49.4173	49.6485	43.8386	50.304	103.085			54.6142	100.959	893.824
																52.5086	49.4163	49.6483	43.839	50.3043	103.087			54.6153	100.962	894.144
																52.5084	49.4163	49.6478	43.8465	50.3045	103.088			54.6159	100.962	895.559
																52.5083	49.4156	49.6458	43.847	50.3059	103.089			54.619	100.962	897.699
																52.5082	49.4152	49.6454	43.8472	50.3062	103.089			54.6246	100.967	897.763
																52.5081	49.415	49.645	43.8538	50.3064	103.09			54.625	100.969	898.266
																52.5077	49.4148	49.6444	43.8571	50.3074	103.09			54.6299	100.969	898.38
																52.5063	49.4143	49.6437	43.8581	50.3074	103.092			54.6305	100.972	899.5
																52.5059	49.4142	49.6431	43.8717	50.3088	103.104			54.6343	100.973	900.119
																52.5053	49.414	49.6427	43.8718	50.3099	103.105			54.635	100.975	900.991
																52.5052	49.414	49.64	43.8721	50.3106	103.117			54.6393	100.981	902.577
																52.5051	49.4131	49.6379	43.874	50.3109	103.126			54.6507	100.982	902.828
																52.5044	49.4125	49.6343	43.8777	50.3125	103.129			54.655	100.984	904.336
																52.5042	49.4087	49.6326	43.8789	50.3128	103.134			54.6615	100.991	905.35
																52.5042	49.4084	49.631	43.8791	50.3131	103.145			54.6667	100.992	907.876
																52.504	49.408	49.6296	43.8798	50.3132	103.163			54.6667	100.992	909.909
																52.5036	49.4073	49.6286	43.8826	50.3133	103.17			54.675	100.993	911.897
																52.5024	49.4068	49.6276	43.8842	50.3143	103.172			54.6784	100.994	911.976
																52.5019	49.4065	49.6271	43.8846	50.3146	103.173			54.6794	100.996	912.331
																52.5018	49.4061	49.6264	43.8877	50.3157	103.206			54.681	101	914.459
																52.5017	49.4057	49.6257	43.89	50.316	103.212			54.6868	101	918.425
																52.5017	49.405	49.6238	43.8904	50.3169	103.214			54.6932	101	918.723
																52.5011	49.405	49.6236	43.8939	50.3183	103.219			54.6964	101.004	919.513
																52.5	49.4044	49.6225	43.8948	50.3186	103.23			54.7017	101.006	920.754
																52.4988	49.4036	49.6221	43.9017	50.3189	103.232			54.7025	101.006	921.616
																52.4987	49.4016	49.6219	43.9039	50.3191	103.253			54.7045	101.009	923.492
																52.4986	49.4015	49.6208	43.9064	50.3195	103.264			54.7069	101.013	924.754
																52.4983	49.4	49.6207	43.9089	50.3197	103.265			54.7089	101.015	925.434
																52.4979	49.3991	49.6206	43.9217	50.32	103.265			54.7122	101.019	927.478
																52.4977	49.3975	49.62	43.9241	50.3202	103.279			54.718	101.02	927.533
																52.4976	49.3965	49.62	43.9257	50.3208	103.286			54.7221	101.02	931.693
																52.4973	49.3963	49.6165	43.9285	50.3213	103.296			54.7253	101.022	933.296
																52.4968	49.3957	49.6163	43.929	50.3213	103.298			54.7288	101.023	937.659
																52.4964	49.3953	49.6154	43.934	50.3216	103.299			54.7362	101.023	941.845
																52.4961	49.394	49.6138	43.9377	50.3218	103.317			54.7365	101.026	943.799
																52.4954	49.3938	49.6136	43.9413	50.3226	103.318			54.7386	101.027	944.459
																52.4951	49.3933	49.6119	43.9418	50.3231	103.323			54.7476	101.031	952.83
																52.4951	49.3926	49.6104	43.9489	50.3242	103.331			54.753	101.033	952.913
																52.4947	49.3926	49.61	43.9496	50.3246	103.333			54.7539	101.035	953.516
																52.4943	49.3918	49.6091	43.9497	50.3248	103.339			54.7552	101.035	959.783
																52.493	49.3913	49.6085	43.9576	50.3249	103.344			54.7615	101.037	961.507
																52.4926	49.3908	49.6064	43.9621	50.3253	103.346			54.7659	101.038	961.71
																52.4925	49.3906	49.6045	43.9647	50.3254	103.348			54.7778	101.038	966.04
																52.4906	49.3891	49.6033	43.9662	50.3257	103.355			54.7828	101.039	967.078
																52.4892	49.3885	49.6018	43.9673	50.3265	103.357			54.7864	101.052	971.133
																52.4885	49.3885	49.5992	43.9675	50.3267	103.362			54.7869	101.052	971.884
																52.4883	49.3884	49.5989	43.9681	50.3284	103.365			54.8015	101.052	973.314
																52.4878	49.3869	49.5986	43.9686	50.3285	103.367			54.8021	101.057	974.111
																52.4877	49.3866	49.5979	43.9686	50.329	103.371			54.8071	101.058	974.644
																52.4877	49.3863	49.5962	43.9692	50.3293	103.388			54.8077	101.058	976.062
																52.4873	49.3862	49.595	43.9738	50.3297	103.389			54.8122	101.06	976.531
																52.4872	49.3854	49.5912	43.9769	50.3298	103.389			54.8148	101.063	976.676
																52.487	49.3831	49.5896	43.9793	50.3308	103.39			54.8198	101.063	976.804
																52.4858	49.3826	49.5891	43.9799	50.3312	103.391			54.821	101.064	979.814
																52.4853	49.3825	49.589	43.9836	50.3316	103.411			54.8236	101.066	982.794
																52.4841	49.3825	49.5883	43.9896	50.3325	103.425			54.8258	101.067	984.641
																52.4832	49.3817	49.5876	43.9967	50.3333	103.439			54.8322	101.073	987.082
																52.4824	49.3813	49.5858	44	50.334	103.441			54.8377	101.073	987.413
																52.4823	49.3813	49.5837	44.0025	50.3345	103.442			54.8607	101.075	989.004
																52.482	49.3805	49.5833	44.0034	50.3348	103.465			54.8609	101.076	990.013
																52.4814	49.3801	49.5833	44.0071	50.3351	103.465			54.8697	101.076	991.482
																52.4813	49.3793	49.5832	44.0139	50.3351	103.47			54.8763	101.077	993.79
																52.481	49.3792	49.5816	44.0148	50.3353	103.47			54.8781	101.079	995.827
																52.4803	49.3774	49.5802	44.0182	50.3354	103.473			54.8912	101.079	997.659
																52.4802	49.3772	49.5798	44.0231	50.3362	103.478			54.9103	101.08	998.614
																52.4792	49.3769	49.5797	44.0232	50.3366	103.486			54.9225	101.084	1000.27
																52.4791	49.3764	49.5778	44.0243	50.337	103.486			54.9388	101.084
																52.4787	49.3761	49.5762	44.0249	50.3377	103.487			54.9448	101.085
																52.4785	49.3752	49.5759	44.031	50.3382	103.491			54.9551	101.086
																52.4775	49.3747	49.5746	44.0311	50.3385	103.496			54.959	101.088
																52.4775	49.3745	49.574	44.0312	50.3393	103.517			54.9602	101.088
																52.4775	49.3745	49.5736	44.0321	50.3393	103.518			54.9775	101.088
																52.477	49.3737	49.5722	44.0349	50.3397	103.52			54.9905	101.093
																52.4766	49.3735	49.571	44.0459	50.3397	103.52			54.9914	101.096
																52.4766	49.3732	49.5692	44.0471	50.341	103.534			54.9928	101.098
																52.4754	49.373	49.5683	44.0567	50.3413	103.539			54.9957	101.1
																52.4751	49.3726	49.5663	44.0596	50.3414	103.541			54.998	101.101
																52.4748	49.3721	49.5628	44.0596	50.3415	103.56			55.0058	101.104
																52.4747	49.3714	49.5627	44.0596	50.3424	103.563			55.0076	101.105
																52.4746	49.3712	49.5623	44.0724	50.3427	103.568			55.0155	101.105
																52.4745	49.3704	49.5612	44.0751	50.343	103.571			55.0216	101.109
																52.474	49.3702	49.561	44.0765	50.3432	103.604			55.0292	101.109
																52.473	49.3698	49.5609	44.0776	50.3446	103.606			55.0328	101.111
																52.4724	49.369	49.5602	44.0849	50.3447	103.608			55.0352	101.113
																52.4722	49.3687	49.5571	44.0865	50.3447	103.616			55.0392	101.113
																52.4716	49.368	49.5568	44.0871	50.3469	103.634			55.0404	101.113
																52.4714	49.3678	49.5542	44.0878	50.347	103.658			55.0499	101.116
																52.471	49.3669	49.5525	44.0891	50.3472	103.665			55.0502	101.118
																52.4709	49.3665	49.5497	44.0909	50.3472	103.673			55.055	101.118
																52.4709	49.366	49.5494	44.0951	50.3478	103.677			55.056	101.12
																52.47	49.3653	49.5492	44.0965	50.3479	103.677			55.0574	101.122
																52.4697	49.3645	49.5475	44.1017	50.3491	103.68			55.0599	101.122
																52.4694	49.3641	49.5468	44.1025	50.3496	103.699			55.0605	101.123
																52.469	49.3639	49.546	44.1027	50.35	103.7			55.0626	101.124
																52.4688	49.3634	49.5445	44.1058	50.35	103.709			55.065	101.127
																52.468	49.363	49.5436	44.1082	50.3503	103.722			55.0675	101.128
																52.4667	49.3622	49.5428	44.1107	50.3506	103.728			55.0726	101.128
																52.4665	49.3621	49.5414	44.1109	50.3515	103.73			55.0749	101.13
																52.4659	49.3616	49.5409	44.1115	50.3528	103.734			55.0882	101.13
																52.4658	49.3607	49.5386	44.1147	50.3528	103.738			55.0897	101.131
																52.4656	49.3605	49.5385	44.1162	50.3528	103.746			55.0948	101.133
																52.4653	49.3602	49.5355	44.1175	50.3535	103.748			55.0965	101.134
																52.4646	49.3601	49.5346	44.1187	50.3544	103.76			55.0969	101.138
																52.4644	49.3593	49.5335	44.1205	50.3547	103.761			55.1001	101.14
																52.4634	49.3587	49.5329	44.128	50.3558	103.761			55.1068	101.142
																52.4631	49.3586	49.5328	44.1298	50.3562	103.764			55.1079	101.143
																52.4631	49.3557	49.5313	44.13	50.357	103.766			55.1087	101.145
																52.4621	49.3555	49.5311	44.1301	50.3578	103.768			55.111	101.148
																52.4612	49.3552	49.5311	44.1372	50.3586	103.77			55.1166	101.149
																52.461	49.355	49.5272	44.1378	50.361	103.786			55.1179	101.151
																52.461	49.3545	49.5271	44.139	50.3614	103.792			55.1184	101.155
																52.4608	49.354	49.5269	44.1412	50.3618	103.793			55.123	101.16
																52.4606	49.353	49.5261	44.1482	50.3619	103.794			55.1262	101.16
																52.4602	49.353	49.5234	44.1496	50.3628	103.809			55.1265	101.167
																52.4596	49.3529	49.5221	44.1512	50.3654	103.812			55.128	101.167
																52.4588	49.3525	49.5211	44.1551	50.3654	103.816			55.1304	101.169
																52.4586	49.3524	49.5197	44.1586	50.3661	103.821			55.1327	101.169
																52.4583	49.3523	49.5193	44.1599	50.3673	103.822			55.1423	101.169
																52.4575	49.3511	49.5164	44.1622	50.3692	103.823			55.1431	101.171
																52.4569	49.3501	49.5153	44.1627	50.3692	103.826			55.1458	101.176
																52.4563	49.3485	49.5141	44.1634	50.3692	103.833			55.1467	101.177
																52.4559	49.3483	49.513	44.1645	50.3697	103.843			55.154	101.179
																52.4551	49.3475	49.5127	44.169	50.3698	103.849			55.1562	101.181
																52.4549	49.3474	49.5124	44.17	50.3699	103.856			55.1571	101.182
																52.4547	49.3474	49.5122	44.1735	50.3704	103.871			55.1645	101.182
																52.4538	49.3472	49.512	44.178	50.3716	103.888			55.1678	101.183
																52.4535	49.3468	49.5103	44.1791	50.3721	103.896			55.1746	101.186
																52.4527	49.3468	49.5103	44.1812	50.3721	103.897			55.1758	101.186
																52.4527	49.3467	49.5087	44.1828	50.3721	103.902			55.1766	101.194
																52.4527	49.3467	49.5085	44.1911	50.3722	103.908			55.1871	101.194
																52.4526	49.3459	49.5069	44.1933	50.3734	103.914			55.1872	101.195
																52.4518	49.3445	49.5055	44.1934	50.3736	103.914			55.1937	101.195
																52.4518	49.3443	49.5052	44.1951	50.3739	103.922			55.1964	101.196
																52.4513	49.3417	49.5049	44.1964	50.374	103.929			55.1974	101.197
																52.4494	49.3413	49.5046	44.1977	50.3746	103.932			55.2006	101.197
																52.4486	49.3413	49.5033	44.198	50.3748	103.932			55.2068	101.203
																52.4463	49.3408	49.501	44.1992	50.3754	103.959			55.2082	101.204
																52.4461	49.3403	49.5006	44.2019	50.3768	103.962			55.2088	101.208
																52.445	49.3394	49.5	44.2038	50.3768	103.996			55.2141	101.211
																52.4445	49.339	49.5	44.2041	50.3769	104.003			55.2222	101.212
																52.4444	49.3382	49.5	44.2047	50.3771	104.011			55.2272	101.212
																52.4443	49.338	49.4978	44.2093	50.3776	104.019			55.2297	101.213
																52.4442	49.3374	49.4972	44.2118	50.3778	104.025			55.2324	101.214
																52.444	49.3363	49.4963	44.212	50.3787	104.034			55.2339	101.216
																52.4411	49.3361	49.4963	44.2148	50.3791	104.037			55.239	101.216
																52.4411	49.336	49.4954	44.2156	50.3793	104.041			55.2444	101.218
																52.4407	49.3359	49.4953	44.2159	50.3797	104.049			55.2465	101.22
																52.4406	49.3354	49.4953	44.2175	50.38	104.058			55.2521	101.221
																52.4404	49.3349	49.4952	44.2239	50.3802	104.061			55.259	101.222
																52.44	49.3343	49.494	44.2247	50.3816	104.065			55.2615	101.225
																52.4394	49.3333	49.4938	44.2253	50.3818	104.066			55.2626	101.225
																52.4389	49.3333	49.4926	44.2294	50.383	104.082			55.2634	101.226
																52.4386	49.3328	49.4922	44.2401	50.3849	104.087			55.2649	101.228
																52.4383	49.3325	49.4919	44.2405	50.385	104.101			55.2683	101.23
																52.4374	49.3324	49.4917	44.2413	50.3856	104.104			55.2684	101.231
																52.4368	49.3318	49.4911	44.2429	50.387	104.107			55.2708	101.236
																52.4363	49.3314	49.4898	44.2432	50.3883	104.107			55.2842	101.239
																52.4363	49.3313	49.4892	44.244	50.3885	104.117			55.2862	101.24
																52.4362	49.3305	49.489	44.2458	50.3886	104.121			55.3031	101.241
																52.4353	49.3304	49.4876	44.247	50.3892	104.132			55.3045	101.241
																52.4353	49.3288	49.4868	44.2474	50.3898	104.137			55.3076	101.244
																52.4353	49.3286	49.4859	44.2495	50.3899	104.138			55.3088	101.245
																52.4351	49.3283	49.4853	44.2526	50.3904	104.145			55.3103	101.246
																52.4342	49.3263	49.4853	44.2547	50.3906	104.156			55.3136	101.249
																52.4336	49.3249	49.4845	44.2558	50.3916	104.156			55.3202	101.254
																52.4335	49.3238	49.4831	44.261	50.3917	104.157			55.3239	101.258
																52.4327	49.3237	49.483	44.2628	50.3919	104.167			55.3271	101.259
																52.4326	49.3233	49.4827	44.2633	50.3932	104.17			55.3315	101.259
																52.432	49.3201	49.4824	44.2663	50.3935	104.186			55.3318	101.259
																52.4313	49.3199	49.4819	44.2682	50.394	104.193			55.3381	101.263
																52.4308	49.3198	49.4819	44.2682	50.3943	104.202			55.3383	101.264
																52.4307	49.3198	49.4817	44.2702	50.3949	104.208			55.3386	101.265
																52.4305	49.319	49.4802	44.2706	50.3969	104.209			55.3607	101.268
																52.4301	49.3186	49.4791	44.2729	50.3974	104.213			55.3627	101.268
																52.4279	49.3173	49.4781	44.2741	50.3974	104.238			55.3645	101.269
																52.4271	49.3172	49.4752	44.2754	50.3983	104.239			55.3653	101.272
																52.4266	49.3168	49.4743	44.2778	50.399	104.249			55.37	101.274
																52.4262	49.3162	49.4613	44.2824	50.4011	104.249			55.376	101.276
																52.4261	49.3158	49.461	44.2839	50.4014	104.278			55.3771	101.278
																52.4242	49.3158	49.4589	44.2847	50.4015	104.278			55.3778	101.278
																52.4237	49.3152	49.4584	44.285	50.4023	104.279			55.3811	101.279
																52.4234	49.3145	49.4565	44.2883	50.4031	104.284			55.3817	101.28
																52.423	49.3129	49.4561	44.2931	50.4042	104.284			55.386	101.28
																52.423	49.3117	49.4554	44.2974	50.405	104.285			55.3885	101.28
																52.4222	49.3109	49.4513	44.2991	50.4058	104.289			55.4	101.288
																52.4221	49.3106	49.4508	44.3037	50.4061	104.292			55.4029	101.293
																52.4219	49.3103	49.4495	44.304	50.4065	104.299			55.4043	101.296
																52.4217	49.3103	49.449	44.3044	50.4066	104.304			55.4104	101.296
																52.4215	49.3099	49.4485	44.3062	50.4071	104.314			55.4203	101.298
																52.4207	49.3093	49.4459	44.3177	50.4107	104.327			55.4226	101.298
																52.4206	49.3084	49.4454	44.3243	50.4114	104.341			55.4248	101.299
																52.4191	49.3082	49.445	44.3258	50.4116	104.348			55.429	101.299
																52.4188	49.3081	49.4443	44.3288	50.412	104.353			55.4308	101.301
																52.4184	49.3079	49.4432	44.3346	50.4124	104.36			55.4326	101.303
																52.4182	49.3075	49.4405	44.3371	50.4124	104.367			55.4428	101.304
																52.4182	49.3064	49.4384	44.3388	50.4126	104.373			55.4442	101.306
																52.4179	49.306	49.4371	44.3403	50.4126	104.375			55.4451	101.306
																52.4176	49.3048	49.4368	44.3409	50.4134	104.386			55.4455	101.306
																52.4174	49.3043	49.4367	44.3428	50.4136	104.397			55.4499	101.306
																52.4171	49.3038	49.4302	44.3444	50.4139	104.398			55.4555	101.308
																52.4167	49.3033	49.4296	44.346	50.4147	104.403			55.4608	101.309
																52.4167	49.3012	49.424	44.3499	50.4151	104.403			55.4608	101.309
																52.4166	49.3009	49.4236	44.3523	50.4156	104.405			55.4625	101.312
																52.4165	49.3005	49.4224	44.3534	50.4167	104.412			55.4646	101.32
																52.4165	49.3004	49.4202	44.354	50.4171	104.424			55.4673	101.323
																52.4164	49.2989	49.4198	44.355	50.4172	104.426			55.4684	101.331
																52.4163	49.2982	49.4196	44.3595	50.4177	104.433			55.4689	101.333
																52.4161	49.2977	49.4167	44.3599	50.4181	104.45			55.4731	101.336
																52.416	49.2975	49.4162	44.3622	50.4185	104.456			55.4738	101.338
																52.4157	49.2975	49.4161	44.3628	50.4187	104.464			55.4762	101.341
																52.4154	49.2973	49.4137	44.3648	50.4189	104.465			55.4815	101.343
																52.4151	49.2971	49.4122	44.3656	50.4189	104.478			55.4867	101.344
																52.4148	49.297	49.4113	44.3714	50.4196	104.492			55.4895	101.344
																52.4147	49.2964	49.4111	44.3721	50.4197	104.495			55.4926	101.347
																52.4145	49.2932	49.4077	44.375	50.4203	104.498			55.4957	101.348
																52.4145	49.2931	49.4057	44.3777	50.4203	104.504			55.4979	101.358
																52.4144	49.293	49.4051	44.3801	50.4229	104.507			55.4987	101.359
																52.4142	49.2928	49.4042	44.3811	50.4238	104.513			55.5033	101.359
																52.414	49.2927	49.4039	44.382	50.424	104.515			55.5067	101.361
																52.4133	49.2921	49.401	44.3845	50.425	104.529			55.5079	101.363
																52.4114	49.2919	49.3982	44.3893	50.4262	104.532			55.5175	101.366
																52.4111	49.2914	49.3971	44.3933	50.4268	104.539			55.5201	101.369
																52.4105	49.2911	49.3957	44.3952	50.4288	104.54			55.5289	101.369
																52.4104	49.2907	49.3944	44.3973	50.4292	104.551			55.5301	101.375
																52.4104	49.2903	49.3936	44.3977	50.4293	104.555			55.5307	101.375
																52.4104	49.2898	49.3927	44.3984	50.4296	104.589			55.5313	101.383
																52.4104	49.2888	49.3873	44.4069	50.4302	104.607			55.5353	101.383
																52.41	49.2886	49.3869	44.4085	50.4306	104.611			55.5371	101.384
																52.41	49.2884	49.3862	44.4089	50.4309	104.615			55.5378	101.385
																52.4095	49.2883	49.3827	44.4146	50.4316	104.621			55.5434	101.386
																52.4095	49.2878	49.3826	44.4155	50.4317	104.626			55.5452	101.386
																52.4093	49.2876	49.3823	44.4191	50.4323	104.628			55.5508	101.388
																52.4082	49.2861	49.381	44.4192	50.4323	104.628			55.5653	101.389
																52.4079	49.2847	49.38	44.4222	50.4325	104.628			55.5661	101.39
																52.4076	49.2843	49.3784	44.4224	50.4326	104.647			55.5729	101.391
																52.4075	49.284	49.3783	44.426	50.4331	104.663			55.5743	101.394
																52.4069	49.284	49.3783	44.4261	50.4331	104.666			55.5759	101.394
																52.4051	49.284	49.3752	44.4318	50.4341	104.67			55.5848	101.395
																52.4044	49.2808	49.3734	44.4367	50.4344	104.671			55.5863	101.397
																52.404	49.2807	49.373	44.4371	50.4349	104.691			55.5866	101.405
																52.403	49.2797	49.3727	44.4398	50.4358	104.692			55.5868	101.405
																52.4024	49.2791	49.3713	44.4407	50.4362	104.692			55.5876	101.405
																52.4022	49.2786	49.3711	44.4417	50.4364	104.696			55.5913	101.405
																52.402	49.2782	49.3706	44.4485	50.4366	104.702			55.5915	101.407
																52.4014	49.278	49.3704	44.4524	50.4368	104.719			55.592	101.41
																52.4009	49.278	49.3703	44.4536	50.4368	104.726			55.5941	101.415
																52.4008	49.2771	49.3658	44.4545	50.4369	104.733			55.5965	101.417
																52.4007	49.2769	49.3656	44.4586	50.437	104.733			55.5988	101.423
																52.4003	49.2768	49.3636	44.461	50.4376	104.741			55.6023	101.423
																52.3996	49.2766	49.3625	44.4611	50.4393	104.761			55.603	101.423
																52.3995	49.2746	49.3597	44.4619	50.4394	104.767			55.6037	101.427
																52.3991	49.2733	49.3595	44.4625	50.44	104.768			55.6038	101.428
																52.3991	49.2733	49.3582	44.4626	50.4409	104.768			55.6063	101.429
																52.399	49.2726	49.3576	44.4631	50.4409	104.778			55.6121	101.429
																52.399	49.2726	49.357	44.4633	50.4415	104.78			55.6144	101.431
																52.3988	49.2724	49.3517	44.4656	50.4423	104.781			55.6152	101.438
																52.3988	49.2724	49.3517	44.4659	50.4424	104.784			55.6154	101.439
																52.3976	49.2723	49.3516	44.4737	50.4427	104.784			55.6162	101.44
																52.3971	49.2722	49.3514	44.4753	50.4437	104.787			55.617	101.44
																52.3968	49.2721	49.3503	44.4825	50.4452	104.789			55.6218	101.44
																52.3966	49.2719	49.3502	44.488	50.4455	104.795			55.6234	101.442
																52.3958	49.2718	49.3498	44.4883	50.4463	104.796			55.6355	101.443
																52.3957	49.2716	49.3488	44.4977	50.4467	104.803			55.6376	101.446
																52.3955	49.2716	49.3477	44.5029	50.447	104.809			55.6385	101.447
																52.3953	49.2714	49.3477	44.5044	50.4473	104.812			55.6433	101.453
																52.3945	49.2708	49.3474	44.5087	50.4474	104.829			55.6508	101.459
																52.3944	49.2691	49.3461	44.5121	50.4477	104.832			55.6522	101.46
																52.3926	49.2689	49.3432	44.5183	50.4483	104.839			55.6557	101.461
																52.3924	49.2688	49.3415	44.5192	50.4495	104.852			55.6603	101.461
																52.3917	49.2682	49.3407	44.5239	50.4496	104.853			55.661	101.461
																52.3916	49.2679	49.3402	44.5259	50.4499	104.855			55.6611	101.465
																52.3916	49.2675	49.3382	44.5266	50.4499	104.87			55.6642	101.465
																52.3903	49.2675	49.3367	44.5275	50.4512	104.903			55.6712	101.468
																52.3897	49.2672	49.335	44.5279	50.4514	104.912			55.6779	101.471
																52.3897	49.2665	49.3348	44.5298	50.4518	104.916			55.6798	101.473
																52.3894	49.2664	49.3342	44.5305	50.452	104.919			55.6812	101.473
																52.3883	49.2662	49.3338	44.5325	50.452	104.921			55.6817	101.478
																52.3879	49.2661	49.33	44.5325	50.4521	104.929			55.6819	101.478
																52.3874	49.2656	49.3287	44.5355	50.4532	104.939			55.6843	101.481
																52.3864	49.2651	49.3266	44.5459	50.4545	104.94			55.6869	101.488
																52.3857	49.2649	49.3253	44.5495	50.4545	104.94			55.6938	101.49
																52.3851	49.2646	49.3253	44.5533	50.4552	104.941			55.7104	101.49
																52.385	49.2645	49.3234	44.5538	50.4554	104.948			55.7117	101.491
																52.3848	49.2642	49.3226	44.5551	50.4565	104.949			55.712	101.492
																52.3848	49.2642	49.3226	44.5578	50.457	104.949			55.7143	101.492
																52.3845	49.2633	49.3205	44.5597	50.457	104.953			55.7173	101.499
																52.3845	49.2627	49.3193	44.5603	50.4583	104.954			55.7178	101.5
																52.3843	49.2622	49.3186	44.5606	50.4598	104.974			55.7233	101.502
																52.3842	49.2619	49.3136	44.5611	50.4602	104.974			55.7248	101.503
																52.384	49.2618	49.3134	44.5628	50.4608	104.98			55.7252	101.505
																52.384	49.2613	49.3121	44.5632	50.4609	104.981			55.7258	101.507
																52.3837	49.2599	49.3114	44.566	50.4612	104.983			55.7295	101.519
																52.3833	49.2586	49.3101	44.5668	50.4612	105.006			55.7378	101.528
																52.3831	49.2585	49.3087	44.5671	50.4623	105.011			55.7439	101.531
																52.383	49.2575	49.3077	44.5706	50.4629	105.026			55.7472	101.531
																52.3829	49.257	49.3069	44.5707	50.463	105.034			55.7548	101.533
																52.3822	49.257	49.3063	44.5708	50.4635	105.052			55.7565	101.536
																52.3821	49.2568	49.3054	44.5759	50.4647	105.052			55.7575	101.536
																52.3819	49.2566	49.3044	44.5809	50.465	105.078			55.7599	101.539
																52.3813	49.2562	49.3039	44.5814	50.4657	105.08			55.7609	101.539
																52.3807	49.2558	49.3001	44.5825	50.4658	105.081			55.7653	101.54
																52.3804	49.2556	49.2995	44.5826	50.4659	105.085			55.7672	101.54
																52.3803	49.2552	49.2993	44.5827	50.4661	105.09			55.7696	101.544
																52.3802	49.2544	49.2984	44.5836	50.4663	105.09			55.77	101.546
																52.3799	49.254	49.2979	44.5869	50.4685	105.096			55.7733	101.553
																52.3796	49.2529	49.2977	44.591	50.4688	105.097			55.7784	101.553
																52.3795	49.2526	49.2972	44.5944	50.469	105.097			55.7793	101.554
																52.378	49.2506	49.2967	44.5958	50.4698	105.098			55.7822	101.555
																52.3779	49.25	49.2961	44.6022	50.4705	105.099			55.7839	101.555
																52.3777	49.25	49.2959	44.6101	50.4711	105.1			55.786	101.558
																52.3775	49.2481	49.2955	44.6103	50.4711	105.104			55.7894	101.561
																52.3774	49.2479	49.2944	44.6105	50.4716	105.121			55.7935	101.561
																52.3767	49.2477	49.2922	44.6108	50.4722	105.132			55.7996	101.563
																52.3764	49.2477	49.2883	44.6149	50.4734	105.138			55.8003	101.566
																52.376	49.2469	49.2878	44.6154	50.4736	105.143			55.8067	101.568
																52.3754	49.2451	49.2863	44.6168	50.4743	105.144			55.8068	101.571
																52.3753	49.2447	49.2841	44.6216	50.4746	105.18			55.8096	101.574
																52.3752	49.2444	49.2824	44.625	50.4747	105.183			55.8186	101.577
																52.3752	49.2437	49.2813	44.6265	50.4763	105.185			55.8187	101.579
																52.375	49.2426	49.2811	44.6312	50.4777	105.185			55.8287	101.583
																52.3743	49.2423	49.2811	44.6392	50.4777	105.197			55.8345	101.585
																52.3731	49.242	49.2804	44.6405	50.4786	105.206			55.8348	101.587
																52.3725	49.2413	49.2794	44.6411	50.479	105.209			55.8358	101.587
																52.3725	49.241	49.2789	44.6412	50.4793	105.232			55.8374	101.588
																52.3715	49.2407	49.2784	44.6417	50.4798	105.235			55.8376	101.588
																52.3709	49.2396	49.2767	44.6469	50.4809	105.243			55.8409	101.589
																52.3704	49.2384	49.2766	44.6469	50.4811	105.245			55.8415	101.589
																52.3703	49.2383	49.2747	44.6473	50.4812	105.246			55.8424	101.595
																52.37	49.2382	49.2741	44.6484	50.4828	105.263			55.8456	101.598
																52.3699	49.2375	49.274	44.6492	50.4828	105.274			55.8474	101.604
																52.3698	49.2373	49.2738	44.6591	50.4841	105.297			55.8563	101.605
																52.3698	49.2362	49.2735	44.6628	50.4841	105.302			55.8574	101.606
																52.3689	49.2361	49.2712	44.664	50.4848	105.306			55.8599	101.613
																52.3687	49.236	49.2707	44.6667	50.4849	105.315			55.8621	101.614
																52.3686	49.2359	49.2704	44.6667	50.4857	105.319			55.8673	101.615
																52.3684	49.2356	49.2697	44.6672	50.486	105.322			55.8676	101.617
																52.3683	49.2351	49.2692	44.6685	50.4866	105.327			55.8699	101.619
																52.3682	49.2351	49.2673	44.6751	50.4868	105.344			55.8716	101.619
																52.3678	49.2349	49.2658	44.6801	50.4871	105.357			55.872	101.622
																52.3674	49.2348	49.2646	44.6818	50.4872	105.366			55.8821	101.623
																52.367	49.2346	49.264	44.6862	50.4878	105.376			55.8887	101.626
																52.3662	49.2345	49.2639	44.6879	50.488	105.376			55.89	101.626
																52.3655	49.2337	49.2632	44.6883	50.4887	105.381			55.8931	101.628
																52.3653	49.2335	49.2626	44.6886	50.4895	105.394			55.8936	101.628
																52.3642	49.2334	49.2612	44.6902	50.4895	105.401			55.8937	101.632
																52.3641	49.2323	49.2611	44.6915	50.4904	105.413			55.9046	101.633
																52.3641	49.2318	49.2549	44.6924	50.4922	105.414			55.9057	101.633
																52.3635	49.2317	49.2547	44.7012	50.4925	105.429			55.9057	101.635
																52.363	49.2303	49.2547	44.7021	50.4926	105.44			55.9087	101.636
																52.3627	49.2303	49.2537	44.7047	50.4933	105.456			55.9116	101.636
																52.3625	49.2296	49.2528	44.7047	50.4941	105.46			55.9122	101.638
																52.3625	49.2295	49.2525	44.7059	50.4946	105.46			55.9139	101.639
																52.3624	49.2257	49.2508	44.7176	50.4949	105.473			55.9163	101.642
																52.3619	49.2251	49.2489	44.7327	50.4952	105.479			55.9164	101.642
																52.3618	49.2249	49.2472	44.7372	50.4953	105.484			55.9168	101.643
																52.3618	49.2243	49.2469	44.754	50.4962	105.486			55.9175	101.644
																52.3605	49.2237	49.2453	44.7554	50.497	105.492			55.9178	101.645
																52.3604	49.2226	49.2435	44.7564	50.4978	105.495			55.9182	101.646
																52.3599	49.2222	49.242	44.7576	50.498	105.506			55.9203	101.651
																52.3593	49.2222	49.242	44.7618	50.5	105.508			55.9251	101.657
																52.3592	49.2211	49.2414	44.7673	50.5024	105.515			55.9253	101.657
																52.3588	49.221	49.2412	44.7742	50.5049	105.517			55.9257	101.658
																52.3586	49.2208	49.2405	44.7755	50.5054	105.52			55.9273	101.661
																52.3573	49.2192	49.2398	44.7764	50.506	105.52			55.9291	101.662
																52.3572	49.219	49.2383	44.7766	50.5063	105.52			55.9335	101.663
																52.3567	49.2188	49.2368	44.7776	50.5068	105.532			55.9365	101.667
																52.3566	49.2182	49.2362	44.7783	50.5068	105.538			55.9374	101.676
																52.3565	49.218	49.2338	44.7787	50.5078	105.556			55.9384	101.679
																52.3565	49.2166	49.2328	44.779	50.5078	105.562			55.941	101.68
																52.3545	49.2157	49.2307	44.7879	50.5078	105.567			55.9452	101.684
																52.3538	49.2156	49.2301	44.7907	50.5099	105.587			55.9453	101.685
																52.3532	49.2148	49.2301	44.7928	50.5101	105.594			55.9489	101.688
																52.3529	49.2146	49.2284	44.8044	50.5105	105.595			55.9507	101.69
																52.3521	49.2146	49.2272	44.8065	50.5107	105.598			55.9512	101.693
																52.3512	49.2145	49.2263	44.8067	50.5112	105.601			55.9529	101.696
																52.3505	49.2135	49.2262	44.8184	50.5113	105.61			55.9561	101.701
																52.3498	49.2134	49.2254	44.822	50.5121	105.612			55.9577	101.705
																52.3496	49.2128	49.224	44.8235	50.513	105.613			55.9688	101.706
																52.3478	49.2111	49.2224	44.8244	50.5143	105.613			55.9724	101.71
																52.3478	49.211	49.2214	44.825	50.5149	105.621			55.9811	101.712
																52.3475	49.2107	49.2208	44.8284	50.5157	105.623			55.9844	101.716
																52.3457	49.2105	49.2203	44.8295	50.5163	105.628			55.9851	101.716
																52.3457	49.2102	49.2193	44.8316	50.518	105.633			55.9867	101.719
																52.3455	49.2098	49.2191	44.8327	50.5184	105.635			55.9875	101.719
																52.3452	49.2097	49.2188	44.8338	50.5188	105.672			55.9885	101.72
																52.3452	49.2089	49.2186	44.8343	50.5195	105.675			55.9917	101.722
																52.345	49.2082	49.2152	44.8361	50.5196	105.677			55.9958	101.723
																52.345	49.2079	49.2139	44.8378	50.5197	105.686			56	101.724
																52.3447	49.207	49.2131	44.8389	50.5201	105.693			56	101.724
																52.344	49.207	49.2118	44.8392	50.5209	105.693			56.0041	101.726
																52.3431	49.2065	49.2117	44.8414	50.5214	105.695			56.0063	101.726
																52.3429	49.2061	49.2108	44.8417	50.5227	105.704			56.008	101.73
																52.3423	49.2059	49.2108	44.8427	50.5234	105.732			56.0096	101.735
																52.3422	49.2045	49.2107	44.8434	50.5238	105.74			56.0107	101.736
																52.342	49.2043	49.2098	44.8437	50.5244	105.753			56.0128	101.737
																52.3418	49.2038	49.2091	44.8451	50.5244	105.756			56.0148	101.745
																52.3415	49.2034	49.2085	44.8491	50.5249	105.758			56.0183	101.747
																52.3412	49.2032	49.2072	44.8492	50.5255	105.77			56.0186	101.751
																52.3407	49.2024	49.2064	44.8493	50.5259	105.774			56.0196	101.755
																52.3402	49.2011	49.2058	44.8518	50.526	105.776			56.0313	101.763
																52.3397	49.2008	49.2041	44.8521	50.527	105.787			56.0347	101.767
																52.3395	49.2007	49.2036	44.8542	50.5277	105.791			56.0365	101.767
																52.3393	49.2003	49.2035	44.8566	50.5288	105.794			56.0377	101.771
																52.3389	49.1989	49.2034	44.8581	50.5297	105.81			56.0382	101.771
																52.3384	49.1989	49.2011	44.8624	50.5311	105.816			56.0388	101.772
																52.3382	49.1988	49.2008	44.8629	50.5318	105.817			56.0402	101.772
																52.3375	49.1987	49.2004	44.8644	50.5323	105.817			56.0419	101.773
																52.3373	49.1986	49.1997	44.8649	50.5324	105.823			56.0428	101.777
																52.3366	49.1984	49.1996	44.8666	50.5325	105.844			56.0429	101.778
																52.3361	49.1983	49.1994	44.8671	50.5327	105.856			56.0444	101.779
																52.3352	49.1967	49.1992	44.8675	50.5342	105.857			56.0458	101.784
																52.3338	49.1963	49.199	44.8694	50.5343	105.859			56.048	101.788
																52.3333	49.1962	49.1944	44.8697	50.5353	105.865			56.0529	101.797
																52.333	49.1962	49.1934	44.8699	50.5357	105.877			56.0571	101.797
																52.3325	49.1959	49.1926	44.8735	50.5359	105.902			56.0615	101.797
																52.332	49.1957	49.192	44.8766	50.5359	105.91			56.0618	101.799
																52.3309	49.1955	49.192	44.8767	50.537	105.911			56.0629	101.801
																52.3307	49.1955	49.1911	44.8812	50.5374	105.915			56.0654	101.805
																52.3305	49.1948	49.1894	44.8817	50.5385	105.918			56.072	101.809
																52.3305	49.1948	49.1884	44.8831	50.5397	105.945			56.073	101.809
																52.3304	49.1946	49.1881	44.8846	50.5397	105.947			56.0739	101.813
																52.3302	49.1944	49.1878	44.8849	50.5398	105.953			56.0746	101.814
																52.3301	49.1942	49.1863	44.8857	50.5411	105.979			56.0751	101.817
																52.33	49.1941	49.1849	44.8894	50.5416	106.003			56.0773	101.823
																52.3297	49.1934	49.1844	44.8916	50.5423	106.015			56.0818	101.824
																52.3297	49.1933	49.1841	44.8934	50.5425	106.016			56.0866	101.828
																52.3297	49.193	49.1836	44.8969	50.5427	106.022			56.0907	101.828
																52.3287	49.1925	49.183	44.8971	50.543	106.028			56.0929	101.833
																52.3283	49.1924	49.1827	44.8983	50.5432	106.032			56.0971	101.834
																52.3278	49.1923	49.1815	44.8986	50.544	106.033			56.102	101.842
																52.3271	49.1923	49.1808	44.8996	50.5446	106.042			56.102	101.842
																52.3269	49.1919	49.1808	44.9008	50.5448	106.044			56.1031	101.842
																52.3268	49.1913	49.18	44.9046	50.5457	106.047			56.1095	101.843
																52.3267	49.1912	49.1786	44.9059	50.5465	106.049			56.1138	101.85
																52.3258	49.1903	49.1775	44.9063	50.5477	106.055			56.1149	101.85
																52.3258	49.1903	49.1775	44.9093	50.5486	106.06			56.1158	101.852
																52.3257	49.1896	49.1766	44.9103	50.5489	106.084			56.1225	101.853
																52.3254	49.1893	49.1758	44.9127	50.5494	106.085			56.1244	101.856
																52.3253	49.1889	49.175	44.915	50.5495	106.095			56.125	101.857
																52.3251	49.1886	49.1743	44.9173	50.5498	106.097			56.1252	101.857
																52.3249	49.188	49.1737	44.9191	50.5517	106.1			56.1269	101.86
																52.3239	49.188	49.1733	44.9201	50.5518	106.122			56.1295	101.865
																52.3237	49.1876	49.1718	44.9221	50.5524	106.157			56.1352	101.868
																52.3236	49.1868	49.1699	44.9234	50.5528	106.166			56.1435	101.869
																52.3236	49.1867	49.1684	44.9236	50.5535	106.176			56.146	101.874
																52.3232	49.1867	49.1642	44.9238	50.5535	106.179			56.1463	101.874
																52.3229	49.1863	49.1641	44.9242	50.5545	106.18			56.1478	101.877
																52.3223	49.1857	49.1632	44.9253	50.5553	106.197			56.1483	101.878
																52.3223	49.1843	49.1621	44.9254	50.5558	106.209			56.1486	101.879
																52.3213	49.1835	49.1613	44.9272	50.559	106.211			56.1486	101.879
																52.3211	49.1833	49.1613	44.9336	50.559	106.219			56.1507	101.879
																52.3209	49.1816	49.1611	44.936	50.5595	106.224			56.1515	101.884
																52.3207	49.1815	49.1606	44.936	50.5599	106.233			56.152	101.884
																52.3206	49.1814	49.1602	44.9376	50.5604	106.246			56.153	101.886
																52.3206	49.1803	49.1586	44.9427	50.5607	106.257			56.1556	101.886
																52.3203	49.1801	49.158	44.9451	50.5614	106.265			56.1582	101.886
																52.3197	49.1792	49.1565	44.9454	50.5614	106.276			56.1615	101.887
																52.3196	49.1791	49.1562	44.9457	50.5615	106.287			56.1651	101.887
																52.3194	49.1789	49.1558	44.9463	50.5618	106.288			56.1706	101.889
																52.3193	49.1787	49.1554	44.9465	50.562	106.297			56.1751	101.89
																52.3191	49.178	49.155	44.9474	50.5625	106.302			56.1775	101.891
																52.3188	49.1776	49.1531	44.9519	50.5634	106.303			56.179	101.893
																52.3185	49.1758	49.1526	44.952	50.5638	106.312			56.182	101.897
																52.3182	49.1755	49.1523	44.9545	50.5641	106.315			56.187	101.899
																52.3182	49.1746	49.1517	44.9545	50.5654	106.316			56.1878	101.899
																52.3178	49.1744	49.1496	44.9592	50.5659	106.323			56.1894	101.901
																52.3177	49.1739	49.1489	44.9597	50.5661	106.326			56.1951	101.902
																52.3171	49.173	49.1464	44.9597	50.5674	106.327			56.1975	101.906
																52.3169	49.1726	49.1462	44.9607	50.5686	106.329			56.2	101.91
																52.3161	49.1726	49.145	44.961	50.5688	106.332			56.2012	101.918
																52.3159	49.1714	49.145	44.9623	50.569	106.341			56.2079	101.921
																52.3159	49.1712	49.1444	44.9627	50.5693	106.355			56.2138	101.922
																52.3157	49.1704	49.1444	44.9646	50.5705	106.363			56.2229	101.923
																52.3145	49.1701	49.1435	44.9705	50.5708	106.371			56.2252	101.926
																52.3144	49.1699	49.1433	44.9716	50.5709	106.375			56.2268	101.926
																52.3141	49.1697	49.1421	44.9733	50.5714	106.385			56.2279	101.93
																52.3139	49.1684	49.1414	44.9761	50.572	106.396			56.2286	101.936
																52.3137	49.1683	49.1403	44.9797	50.5721	106.401			56.2288	101.936
																52.3137	49.1667	49.1394	44.9813	50.5723	106.408			56.229	101.939
																52.3136	49.1667	49.1382	44.9838	50.5732	106.413			56.2354	101.941
																52.3136	49.1663	49.1379	44.9867	50.5734	106.414			56.236	101.941
																52.3136	49.1639	49.1372	44.9907	50.5741	106.416			56.2364	101.949
																52.3134	49.1615	49.1371	44.9918	50.5742	106.421			56.2423	101.95
																52.3102	49.1612	49.1352	44.9942	50.5745	106.423			56.243	101.953
																52.3101	49.1604	49.1333	44.9947	50.5762	106.438			56.2432	101.956
																52.31	49.1604	49.1331	44.998	50.5763	106.455			56.2433	101.958
																52.3099	49.1598	49.1315	44.9985	50.5766	106.457			56.2439	101.961
																52.3094	49.1596	49.1296	45	50.5767	106.459			56.2477	101.961
																52.3094	49.1591	49.1296	45.0026	50.5767	106.493			56.2488	101.965
																52.3089	49.1585	49.129	45.0049	50.5769	106.508			56.2496	101.968
																52.3077	49.1563	49.1282	45.0081	50.5773	106.518			56.2562	101.974
																52.3076	49.156	49.1273	45.0103	50.5781	106.519			56.2589	101.984
																52.3075	49.1549	49.1239	45.0104	50.5781	106.523			56.2596	101.984
																52.3073	49.1548	49.1224	45.017	50.5786	106.529			56.2602	101.984
																52.3066	49.1545	49.1224	45.0242	50.5804	106.534			56.2617	101.987
																52.3058	49.1541	49.1202	45.0256	50.5809	106.545			56.2683	101.991
																52.3054	49.1513	49.1189	45.0257	50.5815	106.548			56.2709	101.995
																52.305	49.1507	49.1182	45.0279	50.5829	106.57			56.273	101.999
																52.3044	49.1501	49.1173	45.0299	50.583	106.587			56.2758	101.999
																52.3043	49.1498	49.1169	45.0312	50.5837	106.597			56.2788	102
																52.304	49.1489	49.1163	45.0318	50.5841	106.603			56.2805	102
																52.3032	49.1488	49.1155	45.0328	50.5852	106.611			56.2825	102.002
																52.3025	49.1475	49.1145	45.0329	50.5852	106.612			56.2829	102.003
																52.3005	49.1474	49.1114	45.037	50.5865	106.62			56.2833	102.003
																52.3005	49.1452	49.1105	45.037	50.587	106.626			56.2859	102.004
																52.3005	49.1452	49.1104	45.0388	50.5873	106.631			56.2944	102.005
																52.3003	49.1451	49.11	45.0401	50.5876	106.639			56.2968	102.006
																52.2995	49.145	49.1099	45.0405	50.5877	106.639			56.299	102.007
																52.2979	49.145	49.1088	45.0425	50.5883	106.649			56.3043	102.01
																52.2976	49.1448	49.107	45.0465	50.589	106.649			56.3046	102.011
																52.2962	49.1446	49.1058	45.047	50.589	106.658			56.3049	102.013
																52.2961	49.1437	49.1045	45.0496	50.5892	106.658			56.3094	102.018
																52.296	49.1432	49.1033	45.0515	50.59	106.659			56.313	102.021
																52.295	49.1429	49.1027	45.0555	50.59	106.665			56.314	102.022
																52.2948	49.142	49.1004	45.0627	50.5903	106.667			56.3185	102.028
																52.2947	49.1415	49.1003	45.0638	50.5905	106.667			56.3229	102.033
																52.2945	49.1413	49.0973	45.0653	50.5918	106.67			56.327	102.037
																52.294	49.1407	49.0964	45.0691	50.5918	106.672			56.3275	102.038
																52.2932	49.1407	49.0943	45.0715	50.5918	106.676			56.3284	102.04
																52.2928	49.1392	49.0931	45.0732	50.5919	106.678			56.3313	102.045
																52.2923	49.1391	49.092	45.074	50.592	106.694			56.3333	102.046
																52.2915	49.1391	49.0901	45.0746	50.5924	106.709			56.3338	102.053
																52.2907	49.1386	49.0897	45.0767	50.5927	106.724			56.3362	102.054
																52.2897	49.1377	49.0896	45.0786	50.5929	106.729			56.3438	102.056
																52.2895	49.1371	49.0884	45.0802	50.5935	106.745			56.3459	102.056
																52.2893	49.1368	49.0868	45.0814	50.595	106.745			56.3473	102.063
																52.2891	49.1361	49.0859	45.0986	50.5952	106.763			56.3521	102.064
																52.2891	49.1361	49.0857	45.102	50.5975	106.771			56.3554	102.065
																52.2889	49.1358	49.0857	45.102	50.5976	106.772			56.3566	102.067
																52.2876	49.1347	49.0809	45.1058	50.5987	106.779			56.3631	102.067
																52.2872	49.1346	49.0781	45.1065	50.5992	106.789			56.366	102.07
																52.2865	49.1324	49.0777	45.1098	50.6	106.792			56.37	102.072
																52.2863	49.1312	49.0774	45.1148	50.6003	106.796			56.3716	102.077
																52.2854	49.1296	49.0767	45.1163	50.6012	106.799			56.3718	102.078
																52.2847	49.1292	49.0761	45.1189	50.6013	106.8			56.3723	102.081
																52.2842	49.1291	49.076	45.1198	50.6014	106.805			56.3723	102.084
																52.284	49.1284	49.0733	45.1207	50.6023	106.808			56.373	102.084
																52.2837	49.1282	49.0723	45.1226	50.6024	106.82			56.3789	102.085
																52.2836	49.1262	49.071	45.1279	50.6026	106.826			56.3807	102.085
																52.2836	49.1254	49.0689	45.13	50.6027	106.85			56.3812	102.088
																52.2832	49.1253	49.0675	45.1329	50.6037	106.858			56.3826	102.089
																52.2828	49.1252	49.0665	45.1374	50.6038	106.866			56.3827	102.09
																52.2827	49.1245	49.064	45.1387	50.6051	106.876			56.3866	102.09
																52.282	49.124	49.0639	45.1388	50.6055	106.881			56.3867	102.09
																52.282	49.1228	49.0638	45.1393	50.6066	106.89			56.3884	102.092
																52.2819	49.1226	49.0637	45.1395	50.607	106.908			56.3886	102.092
																52.2819	49.1222	49.0626	45.1403	50.607	106.914			56.389	102.092
																52.2816	49.1219	49.0612	45.1435	50.608	106.923			56.39	102.093
																52.2811	49.1211	49.0609	45.1437	50.609	106.926			56.3929	102.094
																52.2809	49.1208	49.0606	45.1456	50.6092	106.943			56.3933	102.094
																52.2809	49.1208	49.0603	45.1462	50.6109	106.95			56.3941	102.095
																52.2808	49.1206	49.0598	45.1466	50.611	106.964			56.4	102.095
																52.2802	49.12	49.0597	45.1483	50.6123	106.975			56.4037	102.097
																52.2793	49.1199	49.057	45.1498	50.6136	106.99			56.4047	102.098
																52.2784	49.1199	49.056	45.1541	50.6148	107.01			56.4054	102.1
																52.278	49.1197	49.0549	45.1595	50.6151	107.012			56.4125	102.1
																52.2778	49.1194	49.0541	45.1667	50.6156	107.049			56.4135	102.104
																52.2775	49.1194	49.0505	45.169	50.6174	107.063			56.4145	102.107
																52.2773	49.1187	49.0501	45.1738	50.6174	107.084			56.4221	102.109
																52.2757	49.1187	49.0477	45.1759	50.6176	107.097			56.4249	102.111
																52.2755	49.1183	49.0469	45.1766	50.6193	107.098			56.4292	102.111
																52.2751	49.1178	49.0466	45.1774	50.6196	107.103			56.4397	102.112
																52.2738	49.1174	49.0466	45.1863	50.6202	107.112			56.441	102.112
																52.2736	49.1167	49.0463	45.1867	50.6204	107.171			56.4428	102.116
																52.2735	49.1157	49.0444	45.1884	50.6207	107.172			56.4434	102.118
																52.2735	49.1151	49.0432	45.1906	50.6239	107.185			56.4484	102.12
																52.2733	49.115	49.0432	45.1924	50.6248	107.19			56.4503	102.122
																52.273	49.1148	49.0427	45.2031	50.6255	107.236			56.4531	102.124
																52.2726	49.1145	49.0423	45.2053	50.6257	107.255			56.4544	102.126
																52.2725	49.1135	49.0414	45.2061	50.6261	107.271			56.4558	102.129
																52.2715	49.1131	49.0413	45.2063	50.6262	107.274			56.4587	102.129
																52.2704	49.1121	49.0412	45.2084	50.6278	107.274			56.4673	102.131
																52.2703	49.1111	49.041	45.2121	50.6292	107.283			56.4698	102.134
																52.2702	49.1111	49.0407	45.2128	50.6302	107.297			56.47	102.137
																52.2697	49.1106	49.038	45.214	50.6306	107.297			56.4704	102.138
																52.2691	49.1101	49.0372	45.216	50.6311	107.302			56.4721	102.138
																52.2691	49.1091	49.0358	45.2179	50.6351	107.311			56.4743	102.141
																52.2679	49.1083	49.0353	45.2208	50.6352	107.319			56.4746	102.143
																52.2674	49.1078	49.0351	45.2257	50.6353	107.321			56.4761	102.15
																52.267	49.1066	49.0338	45.2258	50.6354	107.333			56.4764	102.156
																52.2667	49.1064	49.0332	45.2266	50.6379	107.334			56.4775	102.156
																52.2664	49.1063	49.0329	45.2294	50.6393	107.335			56.4813	102.161
																52.2664	49.1063	49.0325	45.2327	50.6394	107.337			56.4823	102.164
																52.2657	49.1062	49.0311	45.2345	50.6401	107.348			56.4841	102.164
																52.2657	49.1054	49.0307	45.2377	50.6403	107.351			56.4846	102.169
																52.2655	49.1046	49.0305	45.238	50.6405	107.36			56.4849	102.173
																52.2627	49.1039	49.03	45.2387	50.6412	107.366			56.4853	102.178
																52.2626	49.1036	49.0296	45.2394	50.6422	107.376			56.487	102.179
																52.2623	49.1034	49.028	45.2427	50.6427	107.379			56.4884	102.18
																52.2612	49.1033	49.0265	45.2463	50.6438	107.399			56.4891	102.185
																52.2609	49.1032	49.0264	45.2553	50.6444	107.405			56.4912	102.195
																52.2604	49.1019	49.0261	45.2572	50.6463	107.406			56.4926	102.197
																52.2603	49.1019	49.0259	45.2572	50.6466	107.408			56.4939	102.199
																52.259	49.1017	49.0253	45.2592	50.6473	107.42			56.4986	102.199
																52.2583	49.1014	49.023	45.2603	50.6479	107.42			56.5	102.2
																52.2579	49.1014	49.0214	45.267	50.648	107.423			56.502	102.207
																52.2576	49.1004	49.021	45.2681	50.6483	107.436			56.5031	102.208
																52.2573	49.1004	49.0189	45.2708	50.6486	107.442			56.5047	102.208
																52.257	49.0998	49.0179	45.2715	50.6486	107.45			56.5104	102.212
																52.2567	49.0995	49.0179	45.2723	50.6492	107.454			56.5117	102.213
																52.2561	49.099	49.0154	45.273	50.6499	107.457			56.5141	102.213
																52.2557	49.099	49.0137	45.2737	50.6508	107.489			56.5147	102.215
																52.2554	49.0986	49.0129	45.2751	50.6515	107.494			56.5156	102.217
																52.255	49.098	49.0129	45.2781	50.6544	107.517			56.5265	102.217
																52.2547	49.0978	49.0124	45.2784	50.6545	107.541			56.5293	102.217
																52.2542	49.0968	49.0119	45.2787	50.655	107.545			56.5314	102.218
																52.2532	49.0964	49.0108	45.2795	50.6557	107.567			56.533	102.219
																52.2527	49.0961	49.0096	45.281	50.6564	107.568			56.5344	102.222
																52.2526	49.0955	49.0081	45.281	50.659	107.573			56.5363	102.226
																52.252	49.0954	49.0081	45.2837	50.6593	107.588			56.5393	102.23
																52.2519	49.0954	49.0077	45.2849	50.6593	107.605			56.5396	102.23
																52.2508	49.095	49.0057	45.285	50.6606	107.611			56.541	102.233
																52.2497	49.0949	49.0025	45.2854	50.662	107.618			56.5422	102.236
																52.2492	49.0948	49.0017	45.2863	50.6621	107.639			56.5437	102.236
																52.2484	49.0946	49.0015	45.2865	50.6637	107.648			56.5444	102.238
																52.2483	49.0929	49	45.2876	50.6638	107.648			56.5457	102.239
																52.2477	49.0928	48.9985	45.2876	50.6641	107.661			56.5479	102.24
																52.2466	49.0927	48.9984	45.2878	50.6651	107.663			56.5525	102.242
																52.2461	49.0926	48.9974	45.2907	50.6656	107.667			56.5533	102.242
																52.2459	49.0923	48.9965	45.2907	50.6656	107.667			56.5598	102.245
																52.2456	49.0916	48.9963	45.291	50.6661	107.672			56.5721	102.247
																52.2452	49.09	48.9956	45.2912	50.6667	107.704			56.5726	102.249
																52.2444	49.0893	48.9941	45.2912	50.6676	107.706			56.5749	102.25
																52.2441	49.0889	48.9926	45.2917	50.6679	107.741			56.5816	102.253
																52.2437	49.0886	48.9924	45.2921	50.6688	107.754			56.5858	102.255
																52.2433	49.088	48.9879	45.293	50.6695	107.77			56.596	102.257
																52.2432	49.0865	48.9849	45.2933	50.6696	107.783			56.6041	102.258
																52.243	49.0858	48.9834	45.2935	50.6698	107.794			56.6047	102.261
																52.24	49.0854	48.9822	45.2948	50.6708	107.795			56.6143	102.264
																52.2399	49.0848	48.982	45.2971	50.6713	107.801			56.6158	102.267
																52.2394	49.0847	48.9805	45.2983	50.6716	107.806			56.6227	102.267
																52.2393	49.0837	48.9802	45.2989	50.672	107.822			56.6257	102.267
																52.2391	49.0834	48.9795	45.2997	50.6728	107.831			56.6266	102.268
																52.2387	49.0827	48.9783	45.2999	50.6734	107.84			56.6277	102.271
																52.2379	49.0824	48.9771	45.3016	50.6746	107.867			56.6293	102.271
																52.2374	49.0819	48.976	45.3033	50.6746	107.88			56.6314	102.276
																52.2374	49.0819	48.9747	45.3037	50.6749	107.882			56.6349	102.276
																52.2366	49.0818	48.9742	45.3085	50.6757	107.883			56.6354	102.283
																52.2366	49.0808	48.9739	45.3095	50.677	107.91			56.6389	102.285
																52.2364	49.0806	48.9736	45.3108	50.6772	107.922			56.6426	102.285
																52.2359	49.0805	48.9715	45.3112	50.6777	107.931			56.6482	102.29
																52.2354	49.0788	48.9697	45.3114	50.6788	107.946			56.6519	102.291
																52.2354	49.0785	48.9683	45.3124	50.6791	107.959			56.653	102.294
																52.2353	49.0782	48.9674	45.315	50.6803	107.998			56.6545	102.298
																52.2347	49.0767	48.9674	45.3151	50.6804	108.004			56.6623	102.299
																52.2343	49.0766	48.9674	45.3163	50.6805	108.005			56.6653	102.299
																52.2339	49.0765	48.9672	45.3176	50.6812	108.016			56.6667	102.302
																52.2336	49.0761	48.9664	45.3183	50.6826	108.027			56.671	102.306
																52.233	49.0756	48.9662	45.3203	50.6834	108.033			56.6815	102.308
																52.2326	49.0751	48.965	45.3206	50.6836	108.039			56.6868	102.309
																52.2315	49.0747	48.965	45.3215	50.6847	108.049			56.6871	102.309
																52.2313	49.0738	48.9649	45.3252	50.6852	108.049			56.688	102.311
																52.2311	49.0735	48.9646	45.3267	50.6858	108.053			56.6897	102.313
																52.231	49.0725	48.9642	45.3273	50.6858	108.07			56.6916	102.313
																52.2305	49.071	48.964	45.3317	50.6862	108.084			56.6927	102.315
																52.2294	49.0683	48.9639	45.3324	50.6863	108.087			56.6947	102.318
																52.227	49.0676	48.9621	45.3333	50.6884	108.093			56.702	102.321
																52.2267	49.0674	48.9619	45.3395	50.689	108.102			56.7061	102.325
																52.2258	49.0666	48.9613	45.3415	50.6892	108.113			56.7077	102.326
																52.2252	49.0662	48.9609	45.3435	50.6908	108.123			56.7149	102.326
																52.2246	49.065	48.9603	45.3441	50.6909	108.123			56.7151	102.327
																52.2245	49.0649	48.9601	45.345	50.693	108.133			56.7175	102.328
																52.2244	49.0639	48.9554	45.3454	50.6935	108.142			56.7195	102.329
																52.2237	49.0632	48.9548	45.3485	50.6935	108.156			56.7208	102.333
																52.2234	49.0621	48.9548	45.3486	50.6938	108.163			56.7217	102.334
																52.2234	49.0617	48.9542	45.3518	50.6947	108.169			56.7233	102.336
																52.2219	49.0612	48.9538	45.353	50.6948	108.198			56.7234	102.336
																52.2215	49.0607	48.9531	45.3533	50.6949	108.203			56.7238	102.338
																52.221	49.0605	48.9524	45.3545	50.6951	108.205			56.7253	102.338
																52.2207	49.0602	48.9514	45.3545	50.6976	108.227			56.7292	102.339
																52.2206	49.0598	48.9507	45.3553	50.6987	108.233			56.7298	102.339
																52.2201	49.0596	48.9507	45.3589	50.6988	108.234			56.7311	102.339
																52.2181	49.0587	48.9498	45.3607	50.6998	108.257			56.7319	102.34
																52.2181	49.0584	48.949	45.3607	50.7003	108.265			56.7371	102.34
																52.2177	49.0583	48.9488	45.3611	50.7013	108.274			56.7386	102.344
																52.2176	49.058	48.9484	45.3615	50.7015	108.281			56.7387	102.347
																52.2175	49.0579	48.9456	45.3619	50.7023	108.286			56.74	102.349
																52.2171	49.0576	48.9455	45.3626	50.7032	108.305			56.7448	102.349
																52.2162	49.0573	48.9444	45.3648	50.7047	108.306			56.7456	102.35
																52.2161	49.0568	48.9436	45.3653	50.7048	108.311			56.7471	102.351
																52.2155	49.0563	48.9435	45.3654	50.7051	108.311			56.7488	102.352
																52.2151	49.0558	48.9433	45.3658	50.7062	108.315			56.75	102.358
																52.2131	49.0558	48.9432	45.3668	50.7071	108.323			56.7508	102.361
																52.2122	49.0558	48.9429	45.3695	50.709	108.323			56.7591	102.363
																52.212	49.0549	48.9418	45.3713	50.7101	108.325			56.7664	102.364
																52.2113	49.0535	48.9402	45.3714	50.7117	108.346			56.7728	102.368
																52.2101	49.0528	48.9369	45.3722	50.7119	108.354			56.7738	102.369
																52.2099	49.0525	48.9367	45.3735	50.7123	108.36			56.7776	102.37
																52.2098	49.0515	48.9366	45.3757	50.7123	108.363			56.7778	102.38
																52.2097	49.0514	48.9365	45.3761	50.7126	108.363			56.782	102.38
																52.2095	49.0511	48.934	45.3771	50.7127	108.364			56.8043	102.385
																52.2091	49.0509	48.9333	45.3781	50.7139	108.376			56.8075	102.386
																52.209	49.05	48.933	45.3835	50.7141	108.384			56.8128	102.386
																52.2082	49.0498	48.9309	45.3849	50.7143	108.393			56.8134	102.388
																52.2079	49.0491	48.9301	45.387	50.7147	108.394			56.8231	102.39
																52.2078	49.0489	48.9287	45.387	50.7159	108.407			56.8247	102.392
																52.2078	49.0489	48.9272	45.3956	50.7163	108.43			56.8259	102.393
																52.2075	49.0486	48.9266	45.3967	50.7163	108.452			56.8265	102.397
																52.2066	49.0479	48.9259	45.3989	50.7166	108.453			56.8299	102.397
																52.2064	49.0479	48.9238	45.4011	50.7178	108.454			56.8308	102.398
																52.2064	49.0475	48.9226	45.4021	50.7182	108.457			56.8312	102.398
																52.2063	49.0472	48.9215	45.4049	50.7191	108.48			56.8315	102.4
																52.206	49.047	48.9212	45.4049	50.7197	108.481			56.8327	102.403
																52.2057	49.0463	48.921	45.4054	50.7204	108.489			56.8343	102.405
																52.2055	49.046	48.9189	45.4078	50.7204	108.495			56.8362	102.405
																52.2052	49.0458	48.9188	45.4147	50.7207	108.497			56.8419	102.406
																52.2047	49.0448	48.9183	45.4149	50.7211	108.51			56.8473	102.407
																52.2047	49.0445	48.9138	45.4157	50.7213	108.512			56.8483	102.408
																52.2045	49.0444	48.9117	45.4179	50.7213	108.525			56.8546	102.415
																52.2045	49.0442	48.9061	45.42	50.7214	108.541			56.8548	102.418
																52.2042	49.0438	48.906	45.4206	50.7222	108.585			56.8603	102.418
																52.2038	49.0437	48.9032	45.4244	50.7246	108.6			56.865	102.418
																52.203	49.0434	48.9025	45.428	50.7251	108.606			56.8699	102.421
																52.2026	49.0427	48.8989	45.4289	50.7252	108.618			56.8721	102.424
																52.2025	49.0424	48.8989	45.4296	50.7254	108.629			56.8722	102.426
																52.2022	49.0422	48.8986	45.4302	50.7258	108.642			56.8732	102.433
																52.2017	49.0418	48.8982	45.4359	50.7266	108.649			56.877	102.434
																52.2011	49.0417	48.8979	45.4402	50.7267	108.651			56.8795	102.436
																52.2008	49.0414	48.8973	45.444	50.7269	108.661			56.8805	102.437
																52.2004	49.0405	48.8965	45.4457	50.727	108.663			56.8826	102.437
																52.2004	49.0402	48.8939	45.4469	50.7292	108.668			56.8844	102.442
																52.2	49.0397	48.8927	45.4471	50.73	108.671			56.8866	102.445
																52.1998	49.0397	48.8926	45.4477	50.73	108.673			56.8882	102.454
																52.1992	49.0397	48.8898	45.45	50.7311	108.695			56.8901	102.457
																52.1987	49.0396	48.8897	45.4501	50.7312	108.714			56.8912	102.457
																52.1985	49.0395	48.8883	45.4508	50.7343	108.724			56.8919	102.459
																52.1978	49.0395	48.8877	45.4514	50.7356	108.724			56.8925	102.46
																52.1977	49.0393	48.8874	45.4534	50.7367	108.728			56.8982	102.46
																52.1974	49.0388	48.8872	45.4548	50.7368	108.734			56.9023	102.462
																52.1973	49.0387	48.8866	45.457	50.7368	108.739			56.9043	102.462
																52.1972	49.0387	48.8828	45.4582	50.7385	108.744			56.9102	102.468
																52.1972	49.0385	48.8827	45.4583	50.739	108.745			56.9125	102.472
																52.1972	49.0382	48.8824	45.4644	50.7394	108.752			56.9166	102.476
																52.1961	49.0378	48.8816	45.4683	50.7396	108.756			56.9174	102.478
																52.1957	49.037	48.8808	45.4693	50.7403	108.76			56.9186	102.479
																52.1956	49.037	48.8799	45.4697	50.741	108.78			56.921	102.48
																52.1947	49.0362	48.8795	45.4711	50.7412	108.787			56.9273	102.482
																52.1947	49.0357	48.8791	45.4732	50.7418	108.792			56.9319	102.483
																52.1946	49.0355	48.8787	45.4738	50.7423	108.802			56.9323	102.486
																52.1946	49.0353	48.8776	45.4804	50.7429	108.827			56.9328	102.488
																52.1943	49.0345	48.8769	45.4824	50.744	108.844			56.9404	102.49
																52.194	49.034	48.8766	45.4828	50.7444	108.848			56.9424	102.491
																52.1937	49.0337	48.8739	45.4829	50.7447	108.86			56.9427	102.495
																52.1935	49.0333	48.8737	45.4849	50.7449	108.862			56.9449	102.495
																52.1929	49.0333	48.8733	45.485	50.7452	108.885			56.947	102.499
																52.1924	49.0316	48.8695	45.4867	50.7456	108.909			56.9504	102.499
																52.1924	49.0315	48.8659	45.4892	50.7466	108.916			56.9532	102.5
																52.1922	49.0313	48.8599	45.491	50.7466	108.932			56.9537	102.5
																52.192	49.0312	48.8591	45.4911	50.747	108.934			56.9565	102.5
																52.1905	49.0307	48.8559	45.4923	50.7471	108.935			56.9569	102.502
																52.1901	49.0296	48.8559	45.4945	50.7471	108.942			56.9617	102.502
																52.1901	49.0295	48.8551	45.4951	50.7472	108.947			56.9625	102.502
																52.1898	49.0294	48.8549	45.4957	50.7474	108.964			56.9657	102.505
																52.1891	49.029	48.8544	45.497	50.7475	108.971			56.9662	102.506
																52.1877	49.028	48.8539	45.4988	50.7477	109.018			56.97	102.507
																52.1873	49.0278	48.8536	45.5031	50.7481	109.022			56.9725	102.509
																52.1873	49.0277	48.8516	45.5034	50.7484	109.027			56.9738	102.51
																52.1872	49.0273	48.8493	45.5041	50.7486	109.028			56.9772	102.51
																52.1866	49.0273	48.8485	45.5079	50.7489	109.054			56.9773	102.511
																52.1865	49.0264	48.8473	45.5083	50.749	109.079			56.9867	102.514
																52.1862	49.0262	48.8466	45.5098	50.7491	109.105			56.9879	102.514
																52.1861	49.0248	48.8434	45.5098	50.7495	109.115			56.9892	102.515
																52.1861	49.0248	48.8422	45.511	50.7505	109.116			56.9908	102.516
																52.1853	49.0247	48.8412	45.5137	50.7518	109.149			56.993	102.519
																52.1852	49.0234	48.8405	45.5172	50.752	109.156			57.0033	102.525
																52.185	49.023	48.8399	45.5181	50.7521	109.175			57.0034	102.528
																52.1846	49.0221	48.8379	45.5209	50.7527	109.188			57.0071	102.529
																52.184	49.0218	48.835	45.5235	50.7532	109.193			57.0075	102.529
																52.184	49.0215	48.8338	45.5236	50.7538	109.213			57.0111	102.53
																52.1834	49.0214	48.8336	45.5304	50.7543	109.245			57.0154	102.53
																52.1832	49.0206	48.8335	45.5328	50.755	109.256			57.0188	102.533
																52.183	49.0204	48.8326	45.5336	50.7559	109.271			57.0247	102.534
																52.1828	49.0199	48.8316	45.537	50.7566	109.273			57.025	102.535
																52.1826	49.0199	48.8289	45.5372	50.7569	109.278			57.0256	102.538
																52.1822	49.0195	48.8269	45.5388	50.757	109.282			57.0265	102.542
																52.1819	49.0194	48.8238	45.5398	50.7576	109.306			57.0325	102.548
																52.1816	49.0187	48.8235	45.545	50.7578	109.306			57.0331	102.548
																52.1814	49.0178	48.823	45.5455	50.7584	109.309			57.0346	102.549
																52.1814	49.0172	48.8214	45.5463	50.7588	109.331			57.036	102.555
																52.1813	49.0161	48.8182	45.5466	50.7594	109.338			57.039	102.556
																52.1797	49.0154	48.8178	45.5497	50.7597	109.365			57.0392	102.557
																52.1784	49.0151	48.8173	45.5515	50.76	109.37			57.0404	102.559
																52.178	49.0138	48.8163	45.5536	50.76	109.373			57.0404	102.566
																52.1775	49.0128	48.8161	45.5563	50.7605	109.38			57.043	102.568
																52.177	49.0128	48.8143	45.5593	50.7611	109.393			57.0436	102.573
																52.1761	49.0125	48.8115	45.5621	50.7622	109.394			57.0487	102.575
																52.1753	49.0125	48.8112	45.5629	50.763	109.407			57.0501	102.575
																52.1753	49.0123	48.8095	45.5654	50.7637	109.418			57.0556	102.576
																52.1749	49.0119	48.8093	45.5688	50.7638	109.441			57.0569	102.582
																52.1746	49.0119	48.8088	45.5693	50.7652	109.448			57.057	102.587
																52.1745	49.0111	48.8071	45.5696	50.7655	109.457			57.0592	102.59
																52.174	49.011	48.8066	45.5725	50.7664	109.471			57.0631	102.592
																52.1736	49.0107	48.8054	45.5762	50.7667	109.489			57.0724	102.597
																52.1731	49.0099	48.8049	45.5777	50.767	109.515			57.0736	102.6
																52.1728	49.0085	48.8036	45.5798	50.7674	109.522			57.074	102.607
																52.1719	49.0075	48.8022	45.5805	50.768	109.525			57.0837	102.611
																52.1716	49.0068	48.8011	45.5811	50.7692	109.565			57.0901	102.613
																52.1715	49.0068	48.8006	45.5819	50.7702	109.582			57.0912	102.619
																52.1712	49.0064	48.7987	45.5821	50.7735	109.589			57.1031	102.626
																52.171	49.0061	48.7973	45.5825	50.7743	109.59			57.1069	102.629
																52.1702	49.0056	48.7954	45.5839	50.7746	109.593			57.1083	102.629
																52.17	49.005	48.7951	45.5854	50.7758	109.593			57.1095	102.634
																52.1691	49.0046	48.7911	45.5879	50.7763	109.598			57.1143	102.635
																52.1689	49.0031	48.7909	45.5882	50.7764	109.605			57.1153	102.636
																52.1689	49.0029	48.7909	45.5889	50.7765	109.608			57.1167	102.638
																52.1688	49.0029	48.7903	45.5893	50.7767	109.617			57.117	102.638
																52.1686	49.0026	48.79	45.5915	50.7775	109.62			57.1174	102.642
																52.1684	49.0022	48.7898	45.5919	50.7785	109.628			57.1177	102.645
																52.1684	49.0015	48.785	45.5957	50.7788	109.657			57.1219	102.653
																52.168	49.0014	48.7848	45.5969	50.7792	109.657			57.1221	102.657
																52.1676	49	48.7834	45.5971	50.7797	109.662			57.1227	102.658
																52.1671	49	48.7801	45.6	50.78	109.665			57.1229	102.659
																52.1663	49	48.7791	45.6017	50.7813	109.681			57.126	102.661
																52.1653	49	48.7755	45.6035	50.7816	109.687			57.1268	102.662
																52.1642	49	48.7752	45.6037	50.7817	109.701			57.1274	102.676
																52.1642	49	48.7752	45.6045	50.7823	109.715			57.128	102.682
																52.1636	49	48.7738	45.6088	50.7833	109.718			57.1301	102.682
																52.1628	49	48.7733	45.6095	50.7838	109.719			57.1357	102.683
																52.1624	49	48.7716	45.6104	50.7845	109.721			57.1368	102.688
																52.1624	48.9975	48.7711	45.6116	50.7845	109.723			57.1373	102.693
																52.1612	48.9958	48.771	45.6134	50.7849	109.734			57.1394	102.699
																52.1607	48.9948	48.7694	45.6141	50.7855	109.74			57.1426	102.704
																52.1598	48.9947	48.7692	45.615	50.7857	109.757			57.1444	102.704
																52.1597	48.9945	48.7684	45.623	50.7861	109.774			57.1494	102.704
																52.159	48.9935	48.7663	45.6242	50.7862	109.777			57.1497	102.708
																52.159	48.9931	48.7647	45.6244	50.7866	109.778			57.1529	102.708
																52.1585	48.9928	48.7629	45.625	50.7868	109.793			57.153	102.711
																52.1582	48.9918	48.7629	45.6263	50.7879	109.801			57.1599	102.713
																52.158	48.9903	48.7612	45.6276	50.788	109.816			57.1601	102.719
																52.1572	48.9901	48.7608	45.6281	50.7892	109.819			57.1644	102.719
																52.1564	48.99	48.7607	45.6306	50.7909	109.822			57.1655	102.722
																52.156	48.9899	48.7606	45.6307	50.7914	109.827			57.1754	102.726
																52.1549	48.9893	48.7598	45.6318	50.7924	109.851			57.1778	102.726
																52.1547	48.9874	48.7593	45.6324	50.7933	109.854			57.1805	102.728
																52.154	48.987	48.759	45.6384	50.7934	109.862			57.1815	102.729
																52.1538	48.986	48.758	45.639	50.7941	109.864			57.1844	102.73
																52.1537	48.9859	48.755	45.6392	50.7943	109.868			57.1856	102.73
																52.1537	48.9857	48.7546	45.6405	50.7955	109.869			57.1881	102.73
																52.153	48.9853	48.7545	45.6438	50.7964	109.875			57.1932	102.732
																52.1529	48.9845	48.7543	45.6443	50.7967	109.889			57.1953	102.734
																52.1521	48.9832	48.7536	45.6452	50.797	109.895			57.1975	102.735
																52.1511	48.981	48.75	45.6452	50.7978	109.898			57.2027	102.736
																52.1508	48.9798	48.7485	45.6494	50.7979	109.918			57.2037	102.738
																52.1507	48.9795	48.7481	45.6506	50.7982	109.918			57.2062	102.739
																52.1504	48.979	48.7477	45.6518	50.7986	109.942			57.2105	102.743
																52.1503	48.9788	48.7455	45.6519	50.8011	109.951			57.2112	102.743
																52.1499	48.9785	48.7449	45.654	50.8011	109.953			57.2132	102.744
																52.1499	48.9775	48.7436	45.6582	50.8013	109.971			57.2223	102.745
																52.1495	48.9759	48.7434	45.6599	50.8015	109.973			57.2254	102.747
																52.1494	48.9759	48.7431	45.6626	50.8019	109.975			57.227	102.75
																52.1493	48.9749	48.7418	45.6632	50.8021	109.976			57.2312	102.751
																52.1484	48.9747	48.7414	45.6641	50.8022	109.979			57.2321	102.753
																52.1481	48.9746	48.7397	45.665	50.8025	109.98			57.239	102.754
																52.1478	48.9745	48.7391	45.6655	50.8039	110.033			57.2423	102.754
																52.1477	48.9745	48.7351	45.6671	50.8043	110.054			57.247	102.755
																52.1476	48.9737	48.735	45.6673	50.8046	110.085			57.2496	102.761
																52.1475	48.9735	48.7338	45.6675	50.8051	110.089			57.2503	102.763
																52.1475	48.9735	48.7331	45.6689	50.8062	110.091			57.2509	102.765
																52.1471	48.9732	48.7326	45.671	50.807	110.103			57.256	102.767
																52.1465	48.9729	48.7318	45.6712	50.8071	110.107			57.2572	102.768
																52.1461	48.9694	48.7314	45.6722	50.8073	110.109			57.2585	102.768
																52.1459	48.9689	48.7312	45.6733	50.8078	110.113			57.2591	102.768
																52.1455	48.9687	48.7308	45.6733	50.8079	110.135			57.2591	102.77
																52.1454	48.9681	48.7303	45.6739	50.8081	110.138			57.261	102.772
																52.1451	48.967	48.7294	45.6744	50.809	110.174			57.2617	102.772
																52.145	48.9668	48.7292	45.6774	50.8113	110.176			57.2628	102.775
																52.1449	48.9665	48.729	45.6798	50.812	110.184			57.2637	102.775
																52.1447	48.9659	48.7275	45.6814	50.8125	110.202			57.2657	102.778
																52.1441	48.9655	48.7274	45.6824	50.8128	110.209			57.266	102.778
																52.1439	48.9651	48.7259	45.6832	50.813	110.212			57.2721	102.78
																52.1436	48.9648	48.7252	45.6845	50.8138	110.246			57.2731	102.78
																52.1421	48.9632	48.7223	45.6856	50.814	110.25			57.2829	102.781
																52.1417	48.963	48.7217	45.6865	50.8143	110.252			57.283	102.785
																52.1411	48.9621	48.7216	45.69	50.8144	110.252			57.285	102.787
																52.1404	48.9619	48.7215	45.6912	50.8145	110.255			57.2854	102.789
																52.1402	48.9619	48.7214	45.6923	50.8147	110.256			57.2917	102.789
																52.1394	48.9612	48.7191	45.6942	50.8148	110.256			57.2925	102.791
																52.1393	48.9611	48.7188	45.695	50.8155	110.272			57.2927	102.794
																52.1386	48.9607	48.7187	45.701	50.816	110.292			57.2959	102.797
																52.1379	48.9601	48.7172	45.7021	50.818	110.318			57.2967	102.798
																52.1377	48.9596	48.7157	45.7022	50.8185	110.325			57.2968	102.798
																52.1375	48.9595	48.7154	45.7043	50.8185	110.331			57.2989	102.81
																52.1374	48.9589	48.7125	45.7111	50.8191	110.361			57.3015	102.811
																52.1369	48.9585	48.7115	45.7135	50.8196	110.375			57.3021	102.812
																52.1368	48.9585	48.7093	45.7147	50.82	110.377			57.3048	102.813
																52.1367	48.958	48.7089	45.7163	50.8202	110.387			57.3079	102.821
																52.1365	48.9577	48.708	45.7207	50.8215	110.389			57.3079	102.825
																52.1364	48.9576	48.7079	45.7234	50.8245	110.409			57.3087	102.835
																52.1363	48.9572	48.7075	45.7289	50.8249	110.439			57.3093	102.835
																52.1362	48.956	48.7062	45.7307	50.825	110.454			57.3138	102.837
																52.1359	48.9555	48.7054	45.731	50.8252	110.461			57.3148	102.848
																52.1358	48.9525	48.7027	45.7336	50.8257	110.472			57.3148	102.849
																52.1355	48.9502	48.7024	45.738	50.8264	110.476			57.3171	102.849
																52.1348	48.9499	48.7022	45.739	50.8266	110.487			57.3221	102.851
																52.1348	48.9496	48.6998	45.7415	50.827	110.493			57.3229	102.852
																52.1338	48.9492	48.6986	45.7427	50.8272	110.509			57.3254	102.854
																52.1338	48.9492	48.6983	45.7467	50.8275	110.532			57.3293	102.856
																52.1333	48.9477	48.6977	45.7474	50.8278	110.546			57.335	102.856
																52.1325	48.947	48.697	45.7479	50.8286	110.55			57.3363	102.857
																52.1323	48.9464	48.6966	45.7483	50.8293	110.552			57.3369	102.857
																52.1319	48.9461	48.6938	45.7535	50.8294	110.56			57.3404	102.857
																52.1318	48.9454	48.6899	45.7545	50.8297	110.561			57.3416	102.858
																52.1318	48.9439	48.6897	45.7555	50.8306	110.561			57.3422	102.859
																52.131	48.9435	48.6895	45.7594	50.8307	110.563			57.3544	102.862
																52.131	48.9425	48.6887	45.7628	50.8329	110.582			57.3551	102.863
																52.1304	48.9422	48.683	45.7636	50.8331	110.593			57.3567	102.865
																52.1304	48.9418	48.6829	45.7644	50.834	110.6			57.3627	102.865
																52.1298	48.9405	48.6818	45.766	50.8344	110.603			57.3642	102.866
																52.1292	48.9388	48.6797	45.7702	50.8362	110.604			57.3671	102.871
																52.1292	48.9383	48.6789	45.773	50.8364	110.607			57.369	102.871
																52.129	48.9383	48.6781	45.7778	50.8364	110.61			57.3694	102.873
																52.129	48.9382	48.6777	45.7784	50.8366	110.618			57.37	102.873
																52.1277	48.9355	48.6776	45.7794	50.8376	110.632			57.3712	102.877
																52.1277	48.9347	48.6773	45.781	50.8377	110.642			57.3715	102.877
																52.1268	48.9345	48.6765	45.7817	50.8392	110.646			57.3748	102.877
																52.1264	48.9342	48.6764	45.7884	50.8395	110.676			57.3775	102.884
																52.1264	48.9339	48.6761	45.7931	50.8402	110.68			57.379	102.884
																52.1258	48.9332	48.676	45.7944	50.8405	110.693			57.3811	102.885
																52.1257	48.9326	48.6759	45.7974	50.8406	110.719			57.3866	102.885
																52.1245	48.9325	48.675	45.7997	50.8407	110.737			57.3892	102.886
																52.124	48.932	48.6745	45.8013	50.8407	110.74			57.3902	102.888
																52.1238	48.9319	48.6733	45.808	50.8415	110.757			57.3907	102.894
																52.1236	48.9315	48.673	45.8129	50.8417	110.76			57.395	102.896
																52.1235	48.9312	48.671	45.8142	50.842	110.765			57.395	102.896
																52.1232	48.9311	48.67	45.8155	50.8438	110.769			57.4015	102.896
																52.1228	48.9306	48.6694	45.8162	50.844	110.777			57.4023	102.897
																52.1224	48.9292	48.6693	45.818	50.8443	110.777			57.4038	102.898
																52.1221	48.9277	48.6671	45.8188	50.8444	110.809			57.404	102.899
																52.1216	48.9276	48.6655	45.819	50.8452	110.814			57.4041	102.901
																52.1215	48.9269	48.6649	45.8214	50.8452	110.816			57.4048	102.903
																52.1215	48.9264	48.6639	45.8218	50.8463	110.828			57.4124	102.904
																52.1208	48.9261	48.6632	45.8228	50.8464	110.829			57.419	102.906
																52.1208	48.9256	48.6617	45.8239	50.8476	110.853			57.4235	102.906
																52.1207	48.9255	48.6607	45.8242	50.8478	110.856			57.4266	102.909
																52.1204	48.9253	48.6606	45.8259	50.8479	110.883			57.4308	102.914
																52.1202	48.9243	48.6594	45.8274	50.8484	110.886			57.4309	102.914
																52.1195	48.9227	48.6593	45.8379	50.8489	110.903			57.4338	102.917
																52.1192	48.9226	48.6592	45.838	50.8494	110.909			57.4346	102.918
																52.1192	48.9221	48.6591	45.8396	50.8495	110.933			57.439	102.919
																52.1191	48.9219	48.6583	45.8418	50.8498	110.934			57.4399	102.921
																52.1189	48.9215	48.6573	45.8428	50.8499	110.94			57.4402	102.922
																52.1187	48.9211	48.6568	45.8431	50.8511	110.946			57.4497	102.923
																52.1187	48.9208	48.655	45.8464	50.8518	110.951			57.4499	102.924
																52.1179	48.9207	48.6537	45.8466	50.8518	110.957			57.4505	102.924
																52.1179	48.9199	48.6506	45.8468	50.8519	111			57.4538	102.926
																52.1178	48.9195	48.6501	45.8497	50.8529	111.016			57.4607	102.931
																52.1176	48.9193	48.6485	45.8509	50.8531	111.022			57.4707	102.932
																52.1175	48.9193	48.6477	45.853	50.8534	111.031			57.4718	102.933
																52.1167	48.9182	48.6471	45.8538	50.8542	111.034			57.474	102.934
																52.1166	48.918	48.6468	45.8568	50.8547	111.034			57.4749	102.935
																52.1163	48.918	48.6454	45.8606	50.8547	111.036			57.4759	102.936
																52.116	48.9165	48.6451	45.861	50.8547	111.066			57.476	102.939
																52.116	48.9153	48.6447	45.8613	50.8549	111.068			57.4765	102.943
																52.1141	48.915	48.6433	45.8627	50.8559	111.074			57.4772	102.948
																52.114	48.914	48.6429	45.8631	50.8565	111.079			57.4812	102.95
																52.114	48.9133	48.6424	45.864	50.8565	111.132			57.4814	102.951
																52.1138	48.9132	48.6424	45.8668	50.8571	111.145			57.4857	102.952
																52.1136	48.9132	48.6424	45.8681	50.8575	111.166			57.4867	102.954
																52.1133	48.9122	48.6421	45.8693	50.8581	111.204			57.5	102.956
																52.1129	48.912	48.6418	45.8707	50.8583	111.229			57.5006	102.966
																52.1128	48.9119	48.6377	45.8713	50.8589	111.234			57.5021	102.968
																52.1125	48.9117	48.6364	45.8746	50.8599	111.259			57.5041	102.968
																52.1116	48.9117	48.6327	45.8757	50.8604	111.261			57.5056	102.97
																52.1115	48.911	48.6321	45.8768	50.8608	111.263			57.506	102.972
																52.1102	48.911	48.6305	45.8776	50.8614	111.276			57.507	102.973
																52.1092	48.9101	48.6285	45.8794	50.8616	111.291			57.5121	102.977
																52.1088	48.9101	48.628	45.8872	50.8616	111.311			57.5141	102.978
																52.108	48.9084	48.6274	45.8899	50.8617	111.318			57.5141	102.979
																52.1079	48.9079	48.6262	45.8911	50.8624	111.323			57.5156	102.986
																52.1074	48.9073	48.6254	45.8929	50.8628	111.328			57.5165	102.987
																52.1073	48.9072	48.6253	45.8982	50.8634	111.335			57.5176	102.988
																52.1073	48.907	48.6252	45.8993	50.8635	111.339			57.5205	102.989
																52.1071	48.9069	48.6248	45.9015	50.8648	111.342			57.5257	102.992
																52.1065	48.9065	48.6244	45.9043	50.8651	111.344			57.5288	102.993
																52.1056	48.9063	48.6241	45.9067	50.8659	111.349			57.5304	102.993
																52.105	48.9063	48.6231	45.9091	50.8665	111.362			57.5344	102.994
																52.1045	48.9051	48.6228	45.9117	50.867	111.369			57.5347	102.996
																52.1042	48.9049	48.6224	45.9134	50.8675	111.374			57.535	102.998
																52.104	48.9044	48.6217	45.9168	50.8679	111.379			57.5372	102.998
																52.1039	48.9043	48.621	45.9169	50.8687	111.379			57.5376	102.998
																52.1034	48.9039	48.6208	45.922	50.8687	111.382			57.5479	102.999
																52.1033	48.9038	48.6207	45.9222	50.8687	111.386			57.5509	103.003
																52.1024	48.9033	48.6194	45.9235	50.8694	111.394			57.5536	103.004
																52.1023	48.9033	48.619	45.9246	50.87	111.395			57.5541	103.011
																52.1018	48.9032	48.6183	45.9256	50.8704	111.401			57.5558	103.013
																52.0998	48.903	48.6167	45.9272	50.8708	111.405			57.5574	103.013
																52.0997	48.902	48.6156	45.9275	50.8715	111.408			57.5648	103.018
																52.0992	48.9011	48.6141	45.9288	50.8721	111.415			57.5651	103.018
																52.099	48.9003	48.6122	45.9291	50.8731	111.418			57.5662	103.019
																52.0983	48.9002	48.6108	45.9307	50.8733	111.421			57.5687	103.022
																52.0978	48.9002	48.6085	45.9335	50.8741	111.445			57.571	103.024
																52.0977	48.8996	48.6076	45.935	50.8752	111.447			57.5733	103.029
																52.0975	48.8995	48.6066	45.9367	50.8753	111.467			57.5756	103.03
																52.0966	48.8982	48.6041	45.9375	50.8758	111.473			57.5772	103.031
																52.0965	48.8975	48.6021	45.9381	50.8758	111.478			57.5781	103.032
																52.0952	48.8968	48.5997	45.9387	50.8762	111.481			57.5796	103.033
																52.0945	48.8933	48.5984	45.941	50.8765	111.493			57.5805	103.033
																52.0942	48.8931	48.5977	45.9417	50.8766	111.493			57.5808	103.039
																52.094	48.8927	48.5955	45.9517	50.8778	111.499			57.5822	103.039
																52.092	48.8926	48.5944	45.9568	50.8779	111.5			57.5831	103.039
																52.0918	48.8924	48.5943	45.9579	50.878	111.5			57.5857	103.041
																52.0914	48.8909	48.5896	45.9585	50.8782	111.503			57.5867	103.042
																52.0914	48.8901	48.589	45.9596	50.8809	111.507			57.5873	103.042
																52.0899	48.8897	48.5873	45.961	50.8823	111.531			57.5896	103.044
																52.0899	48.8892	48.5872	45.9611	50.8828	111.532			57.5904	103.044
																52.0897	48.8886	48.5859	45.9631	50.8831	111.579			57.5921	103.049
																52.0894	48.8885	48.5856	45.9633	50.8834	111.582			57.5947	103.05
																52.0892	48.8883	48.5846	45.9652	50.8836	111.591			57.5971	103.051
																52.0888	48.8875	48.5842	45.9656	50.8839	111.592			57.5984	103.051
																52.0886	48.8872	48.5835	45.968	50.8852	111.594			57.5987	103.052
																52.0884	48.8869	48.5831	45.9681	50.8857	111.601			57.6	103.052
																52.0878	48.8868	48.5805	45.9687	50.8861	111.611			57.602	103.052
																52.0873	48.8852	48.5804	45.9757	50.8861	111.611			57.6022	103.052
																52.0872	48.8851	48.58	45.9766	50.8865	111.613			57.6035	103.053
																52.0862	48.885	48.5776	45.9779	50.8868	111.615			57.6043	103.056
																52.086	48.8842	48.5711	45.9804	50.887	111.618			57.6061	103.059
																52.0854	48.8839	48.5704	45.9836	50.8871	111.626			57.6064	103.06
																52.0853	48.8838	48.569	45.9838	50.8876	111.636			57.6071	103.061
																52.0839	48.8834	48.5681	45.9853	50.8879	111.637			57.6073	103.068
																52.0837	48.8802	48.568	45.9888	50.8879	111.647			57.6098	103.071
																52.0832	48.88	48.5678	45.9891	50.8883	111.656			57.61	103.073
																52.0828	48.8799	48.5672	45.9892	50.8897	111.665			57.611	103.079
																52.0825	48.8793	48.567	45.9895	50.8905	111.695			57.6133	103.087
																52.0819	48.8789	48.5662	45.9922	50.8908	111.709			57.6175	103.087
																52.0816	48.8786	48.566	45.9939	50.8911	111.741			57.6228	103.093
																52.081	48.878	48.5659	45.9977	50.8913	111.744			57.6231	103.093
																52.081	48.878	48.5646	46.002	50.8913	111.746			57.624	103.095
																52.08	48.8779	48.5641	46.0061	50.8922	111.763			57.6293	103.1
																52.0796	48.8769	48.5631	46.0066	50.8923	111.784			57.6306	103.101
																52.0789	48.8763	48.5614	46.0085	50.8932	111.787			57.6318	103.101
																52.0783	48.8759	48.5613	46.0088	50.8944	111.792			57.6329	103.101
																52.0779	48.8737	48.5602	46.0088	50.8957	111.808			57.6372	103.102
																52.0778	48.8736	48.5602	46.0103	50.8959	111.809			57.6393	103.106
																52.0773	48.8732	48.56	46.0106	50.8989	111.809			57.6395	103.108
																52.0771	48.8727	48.559	46.0119	50.8992	111.812			57.6421	103.111
																52.0769	48.8716	48.5577	46.0138	50.9	111.836			57.6441	103.114
																52.0765	48.8715	48.5576	46.015	50.901	111.843			57.6463	103.115
																52.0763	48.8707	48.5575	46.0156	50.9014	111.853			57.6495	103.115
																52.0763	48.8707	48.5574	46.0169	50.9015	111.867			57.6508	103.119
																52.0762	48.8706	48.557	46.0173	50.9021	111.87			57.6511	103.12
																52.0761	48.8706	48.5562	46.0175	50.9028	111.873			57.6514	103.121
																52.076	48.8702	48.554	46.0182	50.9043	111.875			57.6547	103.125
																52.076	48.8701	48.5538	46.021	50.9046	111.887			57.6558	103.129
																52.076	48.87	48.5537	46.0254	50.9048	111.893			57.6581	103.13
																52.0759	48.8698	48.5537	46.0258	50.9049	111.895			57.659	103.132
																52.0756	48.8698	48.5497	46.0261	50.9053	111.917			57.6592	103.133
																52.0756	48.8694	48.5495	46.0262	50.9057	111.919			57.6603	103.139
																52.075	48.869	48.5495	46.0271	50.9059	111.92			57.6606	103.14
																52.0746	48.8687	48.5465	46.0274	50.9064	111.933			57.6636	103.143
																52.0745	48.8684	48.5462	46.0309	50.9071	111.942			57.6683	103.145
																52.0742	48.8673	48.5461	46.0359	50.9078	111.95			57.6706	103.145
																52.0738	48.8667	48.5443	46.0389	50.9082	111.952			57.6708	103.146
																52.0732	48.8657	48.5441	46.0407	50.9084	111.954			57.6719	103.148
																52.0728	48.8655	48.5438	46.049	50.9088	111.958			57.6745	103.15
																52.0728	48.8645	48.5431	46.051	50.9091	111.967			57.6825	103.151
																52.0728	48.8645	48.543	46.0516	50.9097	111.972			57.6826	103.152
																52.0721	48.8629	48.5404	46.0521	50.911	111.996			57.6852	103.156
																52.0717	48.8626	48.5404	46.0523	50.9112	112.001			57.6867	103.159
																52.0708	48.8621	48.5375	46.0523	50.9138	112.006			57.6877	103.16
																52.0707	48.862	48.5366	46.0532	50.9147	112.021			57.688	103.161
																52.0705	48.8606	48.5359	46.0536	50.9159	112.023			57.6905	103.166
																52.0699	48.8594	48.5356	46.0578	50.916	112.035			57.6925	103.166
																52.0696	48.8593	48.5341	46.0609	50.917	112.038			57.6939	103.169
																52.0679	48.8585	48.5324	46.0619	50.9173	112.04			57.6965	103.17
																52.0674	48.8575	48.531	46.065	50.9182	112.042			57.6975	103.174
																52.0672	48.8569	48.5308	46.0662	50.9184	112.047			57.6999	103.179
																52.0668	48.8565	48.5297	46.0693	50.9185	112.056			57.7007	103.18
																52.0663	48.8559	48.5293	46.0727	50.9185	112.1			57.7013	103.18
																52.066	48.8554	48.5288	46.0728	50.9188	112.124			57.7027	103.185
																52.0657	48.8545	48.527	46.0732	50.919	112.144			57.7038	103.186
																52.0657	48.8533	48.5262	46.0767	50.919	112.145			57.7062	103.188
																52.0657	48.8532	48.5239	46.0801	50.9194	112.169			57.7084	103.189
																52.0654	48.8517	48.5217	46.0815	50.9195	112.183			57.7106	103.189
																52.0653	48.8513	48.5189	46.0816	50.9195	112.188			57.7133	103.191
																52.0643	48.8505	48.5186	46.0818	50.9199	112.192			57.7173	103.193
																52.0639	48.85	48.5178	46.0837	50.9208	112.208			57.7177	103.195
																52.0638	48.8492	48.5177	46.0877	50.9212	112.218			57.7182	103.197
																52.0637	48.8488	48.5176	46.0898	50.9228	112.228			57.72	103.197
																52.0633	48.8486	48.5168	46.09	50.9241	112.236			57.7349	103.198
																52.0633	48.8477	48.5115	46.0912	50.925	112.243			57.7349	103.2
																52.0632	48.8466	48.5103	46.0922	50.9257	112.249			57.7367	103.2
																52.0612	48.8463	48.5101	46.0942	50.9269	112.25			57.7415	103.201
																52.0609	48.846	48.5086	46.0946	50.927	112.256			57.7426	103.201
																52.0603	48.8456	48.5083	46.0948	50.9271	112.257			57.7435	103.207
																52.0598	48.8449	48.5082	46.0957	50.9272	112.258			57.7444	103.208
																52.059	48.8445	48.5076	46.1006	50.9273	112.264			57.7449	103.209
																52.0587	48.8434	48.5049	46.1014	50.9275	112.268			57.747	103.209
																52.0586	48.8434	48.5032	46.1022	50.9284	112.287			57.7495	103.212
																52.0574	48.8432	48.5	46.1048	50.9288	112.291			57.75	103.219
																52.0568	48.8432	48.5	46.1071	50.9288	112.293			57.7506	103.225
																52.0558	48.8431	48.4945	46.1084	50.9295	112.325			57.7526	103.227
																52.0557	48.8424	48.4939	46.1111	50.9298	112.325			57.7544	103.23
																52.0555	48.8411	48.4902	46.1125	50.9305	112.326			57.7574	103.232
																52.0554	48.8404	48.4889	46.1161	50.9321	112.342			57.7576	103.232
																52.0552	48.8396	48.4876	46.1167	50.9322	112.344			57.7577	103.238
																52.0551	48.8392	48.4852	46.1185	50.9328	112.361			57.7581	103.238
																52.0549	48.8389	48.485	46.1223	50.9331	112.364			57.7582	103.239
																52.0549	48.8385	48.4842	46.1228	50.934	112.37			57.7652	103.241
																52.0548	48.8381	48.4835	46.1239	50.9341	112.377			57.7657	103.242
																52.0545	48.838	48.4797	46.124	50.9342	112.388			57.7671	103.243
																52.054	48.8377	48.4784	46.1247	50.9345	112.391			57.769	103.245
																52.0537	48.8356	48.4772	46.1252	50.9347	112.4			57.7704	103.246
																52.0533	48.8354	48.4757	46.1253	50.9356	112.402			57.7715	103.249
																52.0532	48.8352	48.4751	46.1258	50.9358	112.407			57.7767	103.25
																52.0532	48.8347	48.4746	46.1268	50.9368	112.409			57.7825	103.254
																52.053	48.8337	48.4739	46.127	50.9374	112.416			57.7839	103.255
																52.0525	48.833	48.4732	46.1271	50.938	112.446			57.7843	103.261
																52.0515	48.8314	48.4729	46.1279	50.9382	112.454			57.7884	103.264
																52.0514	48.8312	48.4729	46.1282	50.9383	112.467			57.7894	103.265
																52.0509	48.8304	48.4675	46.1331	50.9384	112.477			57.7905	103.266
																52.0509	48.8301	48.4667	46.134	50.9396	112.495			57.7908	103.271
																52.0506	48.8299	48.4651	46.1358	50.9397	112.501			57.7927	103.275
																52.0502	48.8298	48.4633	46.1366	50.94	112.514			57.7947	103.275
																52.0501	48.8274	48.4629	46.1378	50.9426	112.514			57.7952	103.276
																52.05	48.8273	48.4621	46.1404	50.9434	112.52			57.796	103.279
																52.05	48.8267	48.4617	46.1404	50.9442	112.52			57.8011	103.281
																52.0499	48.8245	48.4601	46.1408	50.9466	112.537			57.8034	103.283
																52.0496	48.8244	48.4598	46.1424	50.947	112.55			57.8043	103.285
																52.0495	48.8237	48.4574	46.1431	50.9472	112.559			57.8059	103.286
																52.0485	48.8221	48.4569	46.1432	50.9478	112.564			57.8086	103.289
																52.0482	48.8221	48.4565	46.1433	50.9491	112.57			57.8095	103.29
																52.0482	48.822	48.4551	46.1451	50.9492	112.584			57.8126	103.292
																52.0481	48.8216	48.4545	46.1457	50.9507	112.593			57.8142	103.301
																52.048	48.8208	48.4545	46.1471	50.9516	112.597			57.8156	103.302
																52.0474	48.8201	48.454	46.1516	50.9517	112.597			57.8167	103.302
																52.0472	48.8198	48.4535	46.1535	50.9519	112.6			57.8183	103.304
																52.0458	48.8196	48.4511	46.1537	50.9537	112.621			57.8191	103.304
																52.0456	48.8196	48.4508	46.1571	50.9539	112.621			57.8207	103.305
																52.0456	48.819	48.4506	46.1613	50.955	112.621			57.824	103.306
																52.0454	48.8179	48.4503	46.1623	50.9555	112.627			57.8259	103.306
																52.0452	48.8176	48.4492	46.1705	50.9567	112.637			57.8285	103.306
																52.045	48.8175	48.4485	46.1707	50.9567	112.644			57.832	103.307
																52.045	48.8171	48.4462	46.171	50.9577	112.658			57.8329	103.308
																52.0439	48.8163	48.4457	46.1746	50.9606	112.661			57.8329	103.31
																52.0431	48.8163	48.4455	46.1752	50.9606	112.679			57.833	103.312
																52.0428	48.8158	48.4452	46.1769	50.9607	112.682			57.8345	103.315
																52.0421	48.8151	48.4439	46.1773	50.9615	112.686			57.8378	103.316
																52.0421	48.8144	48.4437	46.1797	50.9616	112.693			57.841	103.319
																52.0418	48.8143	48.4428	46.1812	50.9618	112.708			57.8443	103.322
																52.0416	48.813	48.4417	46.1818	50.9619	112.713			57.8512	103.322
																52.0414	48.8125	48.44	46.1833	50.9621	112.729			57.8569	103.323
																52.0412	48.8122	48.4393	46.1841	50.963	112.74			57.8589	103.332
																52.0411	48.8116	48.4379	46.1844	50.9633	112.74			57.8616	103.332
																52.0406	48.8114	48.4373	46.1867	50.9634	112.747			57.8632	103.336
																52.0405	48.8111	48.4368	46.1901	50.9635	112.751			57.8634	103.338
																52.0405	48.8099	48.4367	46.1929	50.9653	112.766			57.8681	103.339
																52.0387	48.8094	48.4362	46.1952	50.9667	112.773			57.8689	103.34
																52.038	48.8088	48.4356	46.1977	50.969	112.791			57.8704	103.34
																52.038	48.8088	48.4339	46.198	50.9698	112.799			57.8711	103.344
																52.0365	48.8085	48.4329	46.1982	50.9705	112.81			57.8716	103.35
																52.0362	48.808	48.4327	46.1996	50.9724	112.841			57.8728	103.362
																52.0357	48.8061	48.4321	46.2015	50.9724	112.854			57.8732	103.363
																52.0348	48.8059	48.4318	46.2027	50.9728	112.866			57.8747	103.366
																52.0345	48.8052	48.4317	46.2036	50.9733	112.873			57.8765	103.369
																52.0342	48.8049	48.4293	46.2042	50.9741	112.876			57.8776	103.374
																52.0336	48.8045	48.4291	46.2052	50.975	112.878			57.8787	103.375
																52.0329	48.8039	48.4288	46.2082	50.976	112.894			57.8793	103.376
																52.0323	48.8031	48.4286	46.2093	50.9776	112.908			57.8794	103.389
																52.0315	48.8025	48.4232	46.2107	50.9784	112.94			57.8818	103.396
																52.0315	48.8017	48.4212	46.212	50.9792	112.972			57.882	103.406
																52.0312	48.8003	48.4197	46.2121	50.9807	112.974			57.8825	103.409
																52.0301	48.7988	48.4197	46.2134	50.9811	112.979			57.8847	103.41
																52.0299	48.7987	48.4179	46.2148	50.9813	113			57.8852	103.41
																52.0295	48.7983	48.4179	46.2188	50.9814	113.006			57.8873	103.417
																52.0295	48.7975	48.4162	46.2194	50.9816	113.011			57.888	103.417
																52.0289	48.7967	48.4135	46.2194	50.9821	113.032			57.8891	103.418
																52.0287	48.7967	48.4119	46.2246	50.9831	113.048			57.8914	103.418
																52.0286	48.7961	48.41	46.226	50.9838	113.088			57.8917	103.421
																52.0277	48.7958	48.4083	46.2269	50.9852	113.095			57.8924	103.421
																52.0275	48.7936	48.4056	46.2272	50.9855	113.112			57.8945	103.421
																52.0274	48.7923	48.404	46.2278	50.9858	113.116			57.9039	103.425
																52.027	48.792	48.4038	46.2339	50.9859	113.143			57.9043	103.425
																52.0259	48.7918	48.4038	46.2344	50.9874	113.157			57.9082	103.436
																52.0259	48.7916	48.4	46.2354	50.9874	113.164			57.9086	103.437
																52.0249	48.7912	48.3985	46.2374	50.9877	113.168			57.9104	103.44
																52.0247	48.7908	48.3965	46.2388	50.9878	113.174			57.911	103.446
																52.0245	48.7902	48.3964	46.2402	50.988	113.195			57.911	103.447
																52.0244	48.7893	48.3933	46.2406	50.9881	113.196			57.9123	103.448
																52.023	48.7881	48.393	46.2435	50.9885	113.228			57.9148	103.45
																52.0228	48.7876	48.3917	46.2452	50.9888	113.231			57.9176	103.452
																52.0225	48.7871	48.39	46.2477	50.9892	113.249			57.9196	103.454
																52.0225	48.7867	48.387	46.25	50.9895	113.252			57.9217	103.455
																52.0221	48.7865	48.3868	46.2512	50.9914	113.259			57.9227	103.456
																52.0214	48.7863	48.3866	46.2517	50.9915	113.284			57.9229	103.458
																52.0207	48.785	48.3858	46.2534	50.9928	113.305			57.9238	103.466
																52.0205	48.785	48.378	46.2561	50.9941	113.307			57.9323	103.469
																52.0203	48.7843	48.3776	46.2583	50.9942	113.31			57.936	103.473
																52.0181	48.7842	48.3767	46.2584	50.996	113.323			57.9361	103.477
																52.0179	48.7842	48.3761	46.2622	50.9961	113.326			57.9385	103.48
																52.0176	48.7842	48.3752	46.2624	50.9962	113.327			57.9402	103.482
																52.0164	48.7831	48.375	46.263	50.9975	113.334			57.9419	103.483
																52.0163	48.7826	48.3736	46.2648	50.9976	113.336			57.942	103.483
																52.0161	48.781	48.3723	46.266	50.9983	113.363			57.9441	103.486
																52.0149	48.7809	48.371	46.266	51	113.364			57.9447	103.488
																52.0141	48.7796	48.3702	46.2679	51	113.388			57.9473	103.488
																52.0141	48.7792	48.369	46.2687	51.0017	113.389			57.9475	103.49
																52.014	48.7789	48.3666	46.2699	51.002	113.456			57.9565	103.493
																52.0139	48.7778	48.3659	46.2702	51.002	113.472			57.9588	103.495
																52.0138	48.7774	48.3648	46.2704	51.0027	113.477			57.9632	103.5
																52.0133	48.7772	48.3647	46.2774	51.0035	113.486			57.9677	103.503
																52.0128	48.7771	48.3636	46.2779	51.0041	113.486			57.968	103.504
																52.01	48.7769	48.363	46.2792	51.0051	113.52			57.97	103.505
																52.0095	48.7765	48.3617	46.2813	51.0055	113.523			57.9724	103.505
																52.0088	48.776	48.3615	46.2815	51.0058	113.535			57.9732	103.506
																52.0083	48.7758	48.361	46.2862	51.0059	113.546			57.9735	103.507
																52.0079	48.7757	48.3578	46.2865	51.007	113.55			57.978	103.522
																52.0074	48.7755	48.3576	46.288	51.0074	113.56			57.978	103.525
																52.0069	48.7753	48.3556	46.2882	51.0081	113.567			57.9789	103.529
																52.0069	48.7751	48.3555	46.2883	51.0083	113.585			57.9798	103.532
																52.0066	48.7745	48.3551	46.2893	51.0088	113.585			57.9829	103.533
																52.0065	48.7735	48.355	46.2898	51.0089	113.587			57.9848	103.533
																52.0064	48.7717	48.3541	46.2912	51.0093	113.602			57.988	103.535
																52.0047	48.7716	48.3529	46.2919	51.0096	113.61			57.9923	103.535
																52.004	48.7715	48.3527	46.2972	51.011	113.626			57.9924	103.536
																52.004	48.7696	48.3511	46.2976	51.0117	113.631			57.9969	103.537
																52.0031	48.7692	48.3509	46.2987	51.0123	113.659			57.9986	103.538
																52.0024	48.7691	48.3504	46.3008	51.013	113.665			58	103.545
																52.0024	48.7691	48.35	46.301	51.0131	113.674			58.0014	103.547
																52.0011	48.7688	48.3482	46.3013	51.0133	113.679			58.0016	103.552
																52.001	48.7681	48.3478	46.3016	51.0137	113.696			58.0055	103.554
																52	48.7669	48.3466	46.3027	51.0141	113.707			58.0059	103.562
																52	48.7667	48.3424	46.3028	51.0144	113.727			58.0074	103.565
																52	48.7664	48.3412	46.3028	51.0148	113.74			58.0085	103.567
																52	48.7659	48.3402	46.305	51.0148	113.75			58.0089	103.569
																51.9984	48.7626	48.3398	46.3068	51.0148	113.75			58.0101	103.573
																51.9983	48.7618	48.3378	46.3077	51.016	113.763			58.0113	103.575
																51.9982	48.7608	48.3373	46.3095	51.0163	113.771			58.0139	103.578
																51.9982	48.7601	48.3344	46.3134	51.0164	113.772			58.0236	103.579
																51.9976	48.7599	48.3326	46.3145	51.0168	113.778			58.0241	103.586
																51.9974	48.7598	48.3322	46.3161	51.0168	113.782			58.0274	103.589
																51.9973	48.7591	48.3301	46.3176	51.017	113.791			58.028	103.592
																51.9964	48.7587	48.3254	46.318	51.0194	113.794			58.0291	103.592
																51.9961	48.7585	48.324	46.3203	51.0197	113.795			58.0303	103.592
																51.9958	48.7584	48.3237	46.3205	51.0197	113.806			58.0318	103.595
																51.9955	48.758	48.3235	46.3211	51.0205	113.819			58.0336	103.601
																51.995	48.7575	48.3195	46.3227	51.0211	113.836			58.0345	103.61
																51.995	48.7572	48.3191	46.324	51.0214	113.852			58.0352	103.621
																51.9949	48.7568	48.318	46.3242	51.0215	113.861			58.0363	103.624
																51.9945	48.7553	48.318	46.325	51.0216	113.868			58.0386	103.624
																51.9945	48.7537	48.3174	46.3295	51.0216	113.87			58.0389	103.625
																51.9944	48.7532	48.3169	46.3303	51.0217	113.871			58.0405	103.626
																51.9933	48.753	48.3131	46.3323	51.0219	113.871			58.0432	103.627
																51.9933	48.7528	48.3125	46.3323	51.0219	113.88			58.0443	103.627
																51.9923	48.7519	48.3098	46.3324	51.0237	113.884			58.0446	103.628
																51.9919	48.7508	48.3077	46.3343	51.024	113.91			58.0478	103.631
																51.9919	48.75	48.3045	46.3344	51.0249	113.912			58.0494	103.631
																51.9916	48.7494	48.3044	46.3361	51.025	113.914			58.0522	103.636
																51.9902	48.7493	48.3032	46.3368	51.0265	113.934			58.0539	103.637
																51.9897	48.7489	48.3026	46.3383	51.0267	113.935			58.0545	103.641
																51.9894	48.7485	48.3	46.3388	51.0268	113.942			58.0561	103.642
																51.9888	48.7482	48.298	46.3413	51.027	113.967			58.0602	103.648
																51.9885	48.7481	48.2952	46.3417	51.0273	113.986			58.0604	103.65
																51.9883	48.7472	48.2952	46.3429	51.0295	113.993			58.062	103.654
																51.988	48.7466	48.2951	46.3431	51.0325	114.012			58.0627	103.658
																51.9855	48.7456	48.2949	46.3442	51.0328	114.016			58.0638	103.66
																51.9855	48.7454	48.2944	46.3448	51.0339	114.018			58.0639	103.663
																51.985	48.7452	48.2914	46.3475	51.0352	114.027			58.064	103.668
																51.9839	48.7447	48.2903	46.3481	51.0361	114.033			58.0668	103.67
																51.9835	48.7446	48.2898	46.3508	51.038	114.063			58.0677	103.671
																51.9834	48.7446	48.2895	46.3511	51.038	114.077			58.0687	103.672
																51.9833	48.7445	48.2885	46.3527	51.0383	114.082			58.07	103.675
																51.983	48.7429	48.2865	46.3545	51.0387	114.089			58.0757	103.681
																51.9829	48.7428	48.285	46.3548	51.0398	114.116			58.0787	103.683
																51.9827	48.7407	48.285	46.3553	51.04	114.12			58.0795	103.688
																51.9821	48.7406	48.2846	46.3574	51.0401	114.123			58.0818	103.689
																51.9814	48.7393	48.2843	46.3586	51.0405	114.153			58.0824	103.689
																51.9814	48.739	48.2815	46.3587	51.0406	114.159			58.0828	103.69
																51.9795	48.7388	48.281	46.3592	51.041	114.164			58.0893	103.697
																51.9794	48.7378	48.2803	46.3592	51.0419	114.194			58.0895	103.699
																51.9793	48.7377	48.2803	46.3593	51.0426	114.205			58.0928	103.703
																51.979	48.7375	48.2799	46.3594	51.043	114.208			58.0939	103.704
																51.9785	48.7364	48.2798	46.3597	51.0445	114.225			58.0943	103.706
																51.9782	48.736	48.2761	46.3599	51.0455	114.26			58.0957	103.709
																51.9778	48.7346	48.2758	46.3636	51.0456	114.294			58.0964	103.714
																51.977	48.7333	48.2751	46.364	51.0461	114.306			58.0965	103.714
																51.9765	48.7333	48.2737	46.3671	51.0472	114.318			58.0991	103.714
																51.9765	48.733	48.2727	46.3693	51.0473	114.318			58.1	103.715
																51.9746	48.7324	48.2726	46.3696	51.0473	114.33			58.1045	103.717
																51.974	48.7321	48.2723	46.3706	51.0483	114.346			58.1049	103.721
																51.9739	48.7318	48.2722	46.3708	51.0494	114.347			58.1051	103.721
																51.9736	48.7315	48.2718	46.3709	51.0512	114.358			58.1061	103.723
																51.9733	48.7311	48.2716	46.3766	51.0517	114.367			58.1132	103.723
																51.9727	48.7309	48.2715	46.3769	51.0517	114.378			58.1148	103.723
																51.9723	48.7307	48.2708	46.3781	51.0522	114.391			58.1149	103.727
																51.9719	48.7304	48.2692	46.3787	51.0523	114.396			58.1154	103.73
																51.9718	48.7303	48.2689	46.379	51.0523	114.407			58.1155	103.737
																51.9712	48.7296	48.2667	46.3816	51.0526	114.415			58.1167	103.741
																51.9711	48.7292	48.2665	46.3825	51.0526	114.419			58.1205	103.742
																51.9706	48.7277	48.263	46.3838	51.0538	114.432			58.1223	103.743
																51.9684	48.7269	48.2629	46.3861	51.0542	114.468			58.1224	103.744
																51.9674	48.7269	48.2629	46.3868	51.0547	114.482			58.1225	103.747
																51.9666	48.7253	48.2607	46.3892	51.0548	114.484			58.123	103.748
																51.9661	48.7248	48.2589	46.3902	51.0556	114.489			58.1242	103.75
																51.9659	48.7243	48.2588	46.3934	51.0558	114.493			58.1258	103.75
																51.9651	48.7236	48.2568	46.3961	51.0562	114.493			58.1296	103.752
																51.9646	48.7234	48.2552	46.3979	51.0564	114.503			58.1309	103.755
																51.9645	48.7234	48.2551	46.399	51.0566	114.521			58.1314	103.757
																51.9645	48.7229	48.2545	46.4047	51.0569	114.534			58.1331	103.764
																51.9643	48.7221	48.254	46.409	51.0577	114.541			58.1336	103.764
																51.9642	48.7215	48.2535	46.4093	51.0578	114.543			58.1342	103.771
																51.9639	48.7212	48.2526	46.4103	51.0579	114.572			58.1351	103.772
																51.9637	48.7211	48.2515	46.4109	51.058	114.58			58.1355	103.775
																51.9637	48.7196	48.2514	46.4119	51.0584	114.591			58.1364	103.776
																51.9625	48.719	48.2504	46.4122	51.0585	114.593			58.1365	103.778
																51.9621	48.7182	48.2496	46.4139	51.0588	114.599			58.137	103.788
																51.9613	48.7178	48.2496	46.4149	51.0595	114.64			58.1384	103.788
																51.9603	48.7165	48.2473	46.419	51.0596	114.642			58.1413	103.79
																51.9593	48.7162	48.2446	46.4217	51.0598	114.648			58.1416	103.791
																51.9589	48.7158	48.2422	46.423	51.0601	114.653			58.1433	103.795
																51.9584	48.7157	48.2416	46.4244	51.0605	114.656			58.1437	103.798
																51.9579	48.7157	48.2361	46.4252	51.0605	114.657			58.1441	103.799
																51.9578	48.7145	48.2356	46.426	51.061	114.665			58.1488	103.799
																51.9577	48.714	48.2291	46.4272	51.0614	114.67			58.1491	103.8
																51.9576	48.7125	48.2291	46.4289	51.0615	114.691			58.1504	103.802
																51.9573	48.7119	48.2283	46.4339	51.0624	114.698			58.1509	103.805
																51.9563	48.7105	48.2282	46.4341	51.0625	114.701			58.1542	103.805
																51.9562	48.7103	48.2261	46.4343	51.063	114.705			58.1544	103.806
																51.9552	48.7102	48.2247	46.4349	51.0638	114.71			58.1557	103.808
																51.9543	48.7084	48.2236	46.4395	51.0641	114.717			58.1591	103.813
																51.9533	48.708	48.2232	46.4448	51.0645	114.726			58.1599	103.815
																51.9532	48.7079	48.2232	46.445	51.0664	114.728			58.1603	103.815
																51.9528	48.7074	48.2232	46.4478	51.0672	114.735			58.1604	103.821
																51.9523	48.7074	48.2226	46.4528	51.0673	114.737			58.1623	103.821
																51.9507	48.707	48.222	46.4553	51.0677	114.763			58.1741	103.822
																51.9504	48.7065	48.2217	46.4557	51.0693	114.77			58.1762	103.827
																51.9492	48.7057	48.2215	46.456	51.0695	114.771			58.1767	103.832
																51.949	48.7057	48.2212	46.4579	51.0699	114.771			58.1895	103.833
																51.9485	48.7056	48.2208	46.4589	51.0701	114.785			58.1905	103.833
																51.9484	48.7053	48.2208	46.4622	51.0705	114.786			58.1933	103.834
																51.9473	48.7038	48.2201	46.4626	51.0709	114.792			58.1943	103.836
																51.9471	48.7032	48.2193	46.464	51.0723	114.819			58.1948	103.836
																51.947	48.7011	48.2191	46.464	51.0724	114.826			58.1969	103.836
																51.9467	48.7009	48.216	46.4655	51.0725	114.831			58.1989	103.838
																51.9454	48.7008	48.215	46.4668	51.0728	114.832			58.2054	103.84
																51.945	48.7007	48.2116	46.4677	51.0731	114.836			58.2055	103.84
																51.945	48.7002	48.2116	46.4684	51.0734	114.84			58.2056	103.841
																51.9448	48.7002	48.2105	46.4728	51.0739	114.848			58.2071	103.841
																51.9448	48.7002	48.21	46.4738	51.0745	114.853			58.2079	103.843
																51.9446	48.7	48.2099	46.4758	51.0745	114.858			58.2142	103.845
																51.9439	48.6991	48.2082	46.4771	51.0749	114.879			58.2174	103.846
																51.9436	48.6989	48.2063	46.4772	51.0771	114.887			58.2183	103.846
																51.9434	48.6984	48.2056	46.4775	51.0776	114.907			58.2184	103.849
																51.9415	48.698	48.2044	46.4776	51.0778	114.934			58.2201	103.857
																51.9413	48.6978	48.2039	46.478	51.0781	114.967			58.2233	103.858
																51.9407	48.6974	48.2037	46.48	51.0787	114.991			58.224	103.862
																51.9398	48.697	48.2028	46.4816	51.0791	114.992			58.2254	103.862
																51.9382	48.6969	48.2026	46.4819	51.0793	115.008			58.2297	103.863
																51.9382	48.6967	48.2021	46.483	51.0801	115.01			58.2314	103.874
																51.938	48.6964	48.2009	46.4857	51.0807	115.02			58.2319	103.876
																51.9375	48.696	48.2005	46.4882	51.0808	115.037			58.2325	103.883
																51.9368	48.6957	48.2004	46.4914	51.0816	115.044			58.2328	103.884
																51.9362	48.6951	48.2	46.4929	51.0816	115.072			58.2332	103.886
																51.9361	48.6949	48.1983	46.4931	51.0823	115.09			58.2352	103.889
																51.9359	48.6948	48.1966	46.4942	51.0823	115.112			58.2369	103.889
																51.9354	48.6944	48.1958	46.4963	51.0836	115.115			58.2377	103.893
																51.934	48.6923	48.1957	46.4968	51.0841	115.12			58.2406	103.898
																51.9338	48.6917	48.1957	46.4981	51.0849	115.122			58.2408	103.904
																51.9328	48.6916	48.1951	46.5	51.0854	115.125			58.2409	103.905
																51.9327	48.6911	48.1926	46.5009	51.0855	115.162			58.2415	103.909
																51.9322	48.6901	48.1925	46.5014	51.0866	115.191			58.2447	103.911
																51.9319	48.6901	48.192	46.5042	51.0867	115.196			58.2456	103.913
																51.9318	48.6899	48.1897	46.5042	51.087	115.209			58.2521	103.913
																51.9318	48.6898	48.189	46.5056	51.0873	115.218			58.254	103.914
																51.9318	48.6893	48.1857	46.5083	51.0888	115.23			58.2568	103.917
																51.9315	48.6888	48.1839	46.5097	51.0902	115.23			58.2595	103.918
																51.9312	48.6865	48.1838	46.511	51.0909	115.25			58.2599	103.918
																51.9303	48.6865	48.182	46.5112	51.0915	115.262			58.2607	103.923
																51.9302	48.6859	48.1788	46.5113	51.0917	115.265			58.2629	103.924
																51.93	48.685	48.1781	46.5129	51.0921	115.289			58.264	103.925
																51.9298	48.6842	48.1754	46.5129	51.0921	115.29			58.2669	103.928
																51.9294	48.6842	48.1748	46.5142	51.093	115.292			58.2673	103.928
																51.9289	48.6835	48.1747	46.5156	51.0933	115.296			58.2709	103.929
																51.928	48.6828	48.1741	46.5173	51.0937	115.306			58.2781	103.932
																51.9276	48.6825	48.1733	46.5187	51.0946	115.328			58.2835	103.939
																51.9273	48.6822	48.1723	46.5192	51.0947	115.349			58.2863	103.941
																51.927	48.6812	48.1717	46.5247	51.097	115.355			58.2867	103.943
																51.927	48.6812	48.1716	46.5249	51.0979	115.36			58.2881	103.943
																51.9263	48.6811	48.1699	46.5252	51.0988	115.367			58.2907	103.944
																51.9263	48.6803	48.1698	46.5275	51.099	115.378			58.2912	103.949
																51.9259	48.68	48.168	46.528	51.0992	115.397			58.292	103.95
																51.9257	48.6798	48.1667	46.5288	51.0993	115.402			58.2953	103.95
																51.9252	48.679	48.1661	46.5294	51.1003	115.423			58.2954	103.951
																51.9252	48.6781	48.1636	46.5301	51.101	115.436			58.2962	103.954
																51.9251	48.6778	48.1631	46.5317	51.102	115.438			58.2977	103.955
																51.9251	48.6774	48.1625	46.5337	51.1036	115.464			58.2992	103.955
																51.925	48.6773	48.1588	46.5338	51.104	115.481			58.2995	103.956
																51.925	48.6766	48.1588	46.5346	51.1044	115.487			58.3005	103.957
																51.9244	48.6764	48.1565	46.5399	51.1046	115.488			58.3012	103.958
																51.9244	48.6751	48.1538	46.5412	51.1047	115.508			58.3016	103.959
																51.9235	48.6743	48.1516	46.5417	51.1057	115.533			58.3038	103.96
																51.9229	48.6741	48.151	46.5419	51.1057	115.535			58.3067	103.964
																51.9226	48.6735	48.1472	46.5442	51.1067	115.551			58.3074	103.964
																51.922	48.6713	48.1462	46.5457	51.1075	115.571			58.3083	103.966
																51.9209	48.6686	48.1455	46.5461	51.1077	115.579			58.3098	103.971
																51.9207	48.6684	48.1433	46.5481	51.1079	115.589			58.3099	103.971
																51.9194	48.668	48.1431	46.5497	51.1087	115.605			58.3106	103.971
																51.9181	48.6673	48.1426	46.5501	51.1088	115.609			58.3177	103.972
																51.9171	48.6673	48.1401	46.5508	51.1091	115.62			58.3177	103.972
																51.9157	48.6667	48.1396	46.5535	51.1098	115.633			58.3191	103.973
																51.9157	48.6667	48.1389	46.5541	51.1108	115.634			58.3239	103.98
																51.9155	48.6651	48.1369	46.5554	51.1109	115.656			58.3245	103.981
																51.9154	48.6649	48.1354	46.5572	51.1118	115.658			58.328	103.981
																51.9154	48.6647	48.1347	46.562	51.1126	115.658			58.3294	103.985
																51.9147	48.6646	48.1332	46.5641	51.1136	115.667			58.3299	103.985
																51.914	48.6643	48.1318	46.5678	51.1137	115.671			58.3345	103.987
																51.9137	48.6643	48.1293	46.5697	51.1139	115.677			58.3372	103.987
																51.9129	48.6636	48.1289	46.5709	51.1142	115.687			58.3414	103.992
																51.9124	48.6617	48.1285	46.5714	51.1149	115.698			58.3415	103.993
																51.9118	48.6616	48.1284	46.5719	51.1155	115.706			58.3422	103.995
																51.9111	48.6614	48.1267	46.5744	51.1162	115.737			58.3452	103.995
																51.9109	48.6606	48.1219	46.5753	51.1175	115.74			58.3453	103.996
																51.9092	48.6591	48.1216	46.5814	51.1182	115.747			58.3463	104.004
																51.9089	48.6587	48.1197	46.5836	51.1184	115.747			58.3465	104.006
																51.9077	48.6585	48.1194	46.5842	51.1184	115.748			58.3506	104.006
																51.9073	48.6582	48.1184	46.5855	51.1186	115.753			58.352	104.007
																51.907	48.6579	48.1162	46.5867	51.1207	115.789			58.3537	104.009
																51.9067	48.6574	48.1153	46.5876	51.1215	115.795			58.3574	104.01
																51.9061	48.6561	48.1139	46.5882	51.1216	115.797			58.3607	104.011
																51.9056	48.6555	48.1129	46.5886	51.1217	115.809			58.361	104.012
																51.9049	48.6538	48.1125	46.5887	51.1217	115.816			58.3618	104.016
																51.9048	48.6537	48.1122	46.5888	51.1223	115.817			58.3627	104.018
																51.9047	48.6535	48.1113	46.5906	51.1228	115.818			58.365	104.018
																51.904	48.6531	48.1103	46.5908	51.1229	115.822			58.3661	104.019
																51.9039	48.6526	48.1092	46.5917	51.123	115.873			58.3675	104.023
																51.9037	48.6515	48.1053	46.5917	51.1233	115.893			58.3689	104.024
																51.9034	48.6515	48.1044	46.5936	51.1243	115.894			58.3705	104.024
																51.9032	48.6501	48.1038	46.594	51.125	115.896			58.3713	104.025
																51.9023	48.6501	48.099	46.5966	51.1253	115.91			58.3748	104.028
																51.9017	48.6495	48.0985	46.5971	51.1253	115.926			58.377	104.031
																51.9014	48.6488	48.098	46.5983	51.1254	115.927			58.3777	104.032
																51.9005	48.648	48.098	46.5986	51.1269	115.937			58.382	104.035
																51.9005	48.6479	48.0978	46.6009	51.1272	115.939			58.3821	104.047
																51.8996	48.6471	48.0955	46.6015	51.1275	115.959			58.3835	104.048
																51.8993	48.6466	48.0909	46.6017	51.1275	115.965			58.384	104.048
																51.8989	48.6464	48.0907	46.6023	51.1278	115.977			58.3858	104.049
																51.8985	48.6455	48.0905	46.6025	51.1278	115.978			58.3891	104.062
																51.8983	48.645	48.0893	46.6045	51.1284	115.98			58.3892	104.066
																51.8976	48.6445	48.0873	46.6063	51.1289	115.981			58.3901	104.067
																51.8974	48.6444	48.0868	46.6085	51.1289	115.986			58.391	104.075
																51.8972	48.644	48.0856	46.6109	51.1292	115.988			58.4008	104.084
																51.8971	48.6429	48.0854	46.6124	51.1298	115.996			58.4049	104.085
																51.8971	48.6424	48.0852	46.6128	51.1299	115.997			58.4095	104.086
																51.8967	48.6416	48.0829	46.6157	51.1303	116			58.4095	104.086
																51.896	48.6414	48.0826	46.6222	51.1304	116.021			58.4108	104.086
																51.8953	48.6414	48.0818	46.6229	51.1319	116.027			58.4122	104.087
																51.8947	48.6413	48.0815	46.6232	51.1321	116.029			58.4147	104.089
																51.8947	48.6412	48.08	46.6245	51.1322	116.059			58.4162	104.089
																51.8947	48.6411	48.0787	46.6252	51.1323	116.068			58.4174	104.091
																51.8939	48.6393	48.0765	46.6261	51.1328	116.098			58.4183	104.092
																51.8937	48.639	48.0759	46.6276	51.1333	116.121			58.4239	104.092
																51.8935	48.6388	48.0758	46.6302	51.1333	116.137			58.4249	104.093
																51.8932	48.6372	48.0741	46.631	51.1343	116.137			58.4252	104.094
																51.893	48.6372	48.0725	46.635	51.1352	116.151			58.4255	104.096
																51.8923	48.6365	48.0721	46.6359	51.1357	116.182			58.4274	104.097
																51.8921	48.6346	48.0716	46.6377	51.1357	116.187			58.4306	104.1
																51.8917	48.6345	48.0711	46.6379	51.1364	116.211			58.431	104.1
																51.8915	48.634	48.07	46.6396	51.1374	116.214			58.4321	104.101
																51.8915	48.6328	48.0698	46.6418	51.1383	116.218			58.4351	104.114
																51.8913	48.6325	48.0673	46.6419	51.1389	116.226			58.4366	104.116
																51.8908	48.6317	48.0659	46.6425	51.1395	116.237			58.4371	104.117
																51.8905	48.6305	48.0659	46.6439	51.14	116.238			58.4449	104.118
																51.89	48.6299	48.0651	46.6466	51.1407	116.257			58.4459	104.119
																51.8896	48.6296	48.0645	46.6478	51.1408	116.262			58.4491	104.123
																51.8896	48.6295	48.063	46.6494	51.141	116.28			58.4511	104.124
																51.8894	48.6293	48.0617	46.6508	51.1412	116.285			58.4522	104.125
																51.8894	48.6288	48.0578	46.6513	51.1413	116.311			58.4526	104.132
																51.8891	48.6282	48.0575	46.6516	51.1416	116.318			58.4551	104.134
																51.8889	48.628	48.0563	46.6523	51.142	116.336			58.4581	104.137
																51.8876	48.6275	48.0551	46.6526	51.1422	116.356			58.4591	104.142
																51.8876	48.6269	48.0547	46.6529	51.1431	116.361			58.4621	104.142
																51.8876	48.6267	48.0544	46.654	51.1431	116.387			58.4637	104.143
																51.8876	48.6256	48.0542	46.6558	51.1432	116.401			58.4637	104.147
																51.8873	48.625	48.0526	46.6577	51.1437	116.428			58.4651	104.151
																51.8872	48.6245	48.0526	46.6584	51.1457	116.432			58.4667	104.151
																51.8869	48.624	48.0511	46.6593	51.1463	116.443			58.4712	104.152
																51.8867	48.623	48.051	46.6594	51.1469	116.453			58.4768	104.154
																51.8859	48.6229	48.0499	46.6594	51.147	116.457			58.478	104.154
																51.8853	48.6216	48.0497	46.6607	51.1471	116.485			58.4785	104.155
																51.8847	48.621	48.0481	46.6618	51.1471	116.487			58.4803	104.155
																51.8845	48.6207	48.0474	46.6651	51.1477	116.488			58.4818	104.156
																51.8829	48.6204	48.0453	46.6692	51.1477	116.494			58.4831	104.158
																51.8822	48.6194	48.0433	46.6698	51.148	116.497			58.4841	104.162
																51.8818	48.6194	48.0426	46.6714	51.1481	116.502			58.4851	104.165
																51.8815	48.619	48.0411	46.6718	51.1483	116.507			58.4853	104.171
																51.8815	48.6189	48.0402	46.673	51.1499	116.513			58.4868	104.171
																51.881	48.6189	48.0397	46.6755	51.15	116.516			58.4894	104.172
																51.8804	48.6188	48.0376	46.6755	51.1505	116.52			58.4937	104.173
																51.8804	48.6181	48.0372	46.6759	51.1511	116.534			58.4938	104.175
																51.8797	48.618	48.0369	46.6761	51.1517	116.539			58.494	104.179
																51.8796	48.617	48.0363	46.6764	51.1521	116.545			58.4958	104.184
																51.8794	48.617	48.036	46.6766	51.1522	116.546			58.4967	104.186
																51.8777	48.6143	48.035	46.6792	51.1523	116.546			58.4975	104.186
																51.8777	48.6141	48.0343	46.6817	51.1525	116.549			58.5	104.187
																51.8775	48.613	48.0319	46.6821	51.1531	116.551			58.5	104.188
																51.8767	48.6127	48.0285	46.6832	51.1535	116.551			58.5	104.191
																51.8765	48.6121	48.0283	46.6836	51.1537	116.58			58.5017	104.198
[truncated: 46,317 more rows]
[truncated: 29 more columns]

## Sheet: Fig. 3
Fig. 3A											Tet1_low	Tet1_mid	Tet1_high	Tet1s_low	Tet1s_mid	Tet1s_high	GFP_low	GFP_mid	GFP_high		Tet1_low_R2	Tet1_mid_R2	Tet1_high_R2	Tet1s_low_R2	Tet1s_mid_R2	Tet1s_high_R2	GFP_low_R2	GFP_mid_R2	GFP_high_R2													Fig. 3B		No_Synchro._norm	No_Synchro._norm_Tet1-CD_low	No_Synchro._norm_Tet1-CD_mid	No_Synchro._norm_Tet1-CD_high		Synchro._norm
											0.615424	1.26594	1.13129	1.32178	2.42552	7.87446	2.0261	2.68057	2.14188		0.916866	1.99634	2.03772	2.37812	2.04924	6.12298	1.90498	1.6245	2.34565		Tet1_low	Tet1_mid	Tet1_high	Tet1s_low	Tet1s_mid	Tet1s_high	GFP_low	GFP_mid	GFP_high					0.0294242	0.129129	0.22746	0.325922		0.0636551
	GFP			Tet1			Tet1s				0.844538	1.44214	1.13169	1.36307	3.11764	4.15233	1.98415	2.38949	2.00107		1.37779	1.87047	2.8377	1.66594	3.46817	7.26577	2.05788	2.3028	1.86012		1.08303	1.32961	1.73367	1.46721	3.69811	7.88169	2.22819	2.20881	2.24844					0.0295698	0.12914	0.227471	0.325925		0.0570486
	low	mid	high	low	mid	high	low	mid	high		1.18583	3.50967	1.24192	0.923841	1.03901	6.71488	2.51802	1.86966	2.14027		1.55635	3.07491	1.82959	1.65304	1.61346	3.60274	2.24171	1.86597	2.39823		0.300894	0.68866	0.930607	0.356778	3.07118	4.28273	0.486756	0.509297	0.54331					0.02719	0.129162	0.227476	0.325934		0.0664703
	0.505965	1.55183	0.417099	0.28207	0.475797	0.567653	0.235041	0.676716	0.414446		1.19776	1.71503	1.62953	1.63223	3.49814	4.56405	1.98958	2.04843	1.80056		1.54372	4.61804	2.23897	1.37483	1.91894	5.60607	2.17015	1.93957	2.49287															0.0323561	0.129167	0.227476	0.325952		0.0533203
	1.10542	0.200221	0.445311	0.764602	0.68577	0.604802	0.23348	0.425984	2.91217		0.707438	1.34687	1.08097	1.5562	4.28846	16.8067	2.4356	2.39455	3.69393		1.11864	2.82921	1.76339	1.48857	5.1894	2.60441	2.08741	1.83581	2.29439															0.0314404	0.129173	0.227478	0.325955		0.051127
	0.3297	0.595379	0.182717	0.660213	0.510043	1.70275	0.486806	0.169851	0.448621		0.685524	1.277	1.43209	1.61771	1.15794	12.0453	1.88581	2.03078	1.88163		1.48575	1.72843	2.2336	1.82748	4.63724	5.5263	1.64209	2.37626	2.54675															0.0327956	0.129175	0.227486	0.325961		0.0565954
	0.33828	0.553867	0.575226	0.496028	0.327516	0.852265	0.342838	0.22088	0.621579		0.997363	1.02388	1.1017	1.20185	1.79679	4.30434	2.33014	2.22838	1.87912		1.27165	2.66785	5.42675	1.7401	3.55735	3.20791	2.07362	1.37002	3.20303															0.030073	0.12919	0.227495	0.325976		0.0604596
	1.05989	0.637838	0.365761	0.161381	0.362192	0.694404	0.248742	0.620127	0.569769		0.843997	1.17758	1.25114	1.41548	1.54141	6.43217	2.29553	3.05258	2.26542		1.03105	2.46033	4.66955	1.56424	2.12549	11.8569	2.04378	1.56672	2.33155															0.028229	0.129192	0.227501	0.325985		0.0568831
	0.187659	0.231446	0.331833	0.502317	0.644669	0.520831	0.172535	0.599565	2.45161		0.785541	1.10768	1.49226	1.78473	1.37047	5.69121	2.11705	3.48895	1.58784		2.24605	1.19795	4.12296	2.16618	1.97828	7.90388	1.3943	2.09962	2.15585															0.0334889	0.129237	0.227504	0.325997		0.0559573
	0.64663	0.528836	0.260954	0.471972	0.398295	0.532984	0.156403	0.463908	3.51876		1.09452	1.4196	2.5468	1.58285	2.78632	7.478	2.78345	2.75288	1.93888		1.73421	1.75959	1.7318	1.47126	2.20353	9.96063	1.8609	2.4149	2.55435															0.0311615	0.129249	0.227509	0.326041		0.0607943
	0.364621	0.106501	0.475919	0.193803	0.430516	0.797642	0.138979	0.320387	0.580229		0.908667	0.990044	1.1927	1.13771	1.72371	4.37241	2.55421	2.8578	1.72892		2.247	2.6919	2.03922	1.93232	3.08966	6.415	2.44295	1.63173	1.75343															0.0332066	0.129275	0.227515	0.326056		0.0595808
	0.349379	0.468118	0.442973	0.334103	0.438038	0.157424	0.133744	0.384936	1.63419		0.822069	1.18092	1.1921	1.79594	4.57092	11.2348	1.71735	1.79913	2.22762		1.9683	3.38296	3.184	1.71522	3.90466	1.96715	1.87805	1.98849	1.95442															0.0306583	0.129288	0.227515	0.326065		0.0612788
	0.552059	0.456057	0.826761	0.307425	0.308238	0.629179	0.290573	0.200711	1.23928		1.04821	1.1223	1.31782	1.68909	2.98888	7.98585	2.26601	1.83752	2.22546		1.28963	1.96648	3.41819	2.19369	4.5488	16.066	1.92758	3.20808	1.91486															0.0323121	0.129308	0.227517	0.32608		0.0627312
	0.381988	0.417464	0.298774	0.399582	0.399278	2.72622	0.0927149	0.0779516	0.218202		1.4259	2.10868	1.78326	1.25038	1.21502	10.3905	2.23911	1.38942	1.79811		1.33875	1.91077	1.49389	1.84451	2.34217	12.5909	2.02566	1.50286	1.91164															0.0322556	0.129342	0.227525	0.326086		0.0608251
	0.317627	0.6525	0.455649	0.434516	0.469195	0.92335	0.155123	0.30517	0.914353		0.943122	0.948539	1.80971	1.72115	1.59398	6.96675	1.75137	2.01595	1.38704		1.07085	2.27872	1.68998	1.50668	2.17769	8.82086	1.8654	1.45387	1.98536															0.0318163	0.129379	0.227531	0.326089		0.0541015
	0.495333	0.326442	0.269555	0.612868	0.539715	2.17521	0.288232	0.396773	0.281183		0.741094	1.4118	1.37883	1.46293	3.70866	9.90406	2.16537	3.06885	1.4065		1.58351	1.23187	0.222829	1.46111	7.30051	14.7017	1.78754	2.49072	1.91418															0.0345357	0.129391	0.227533	0.326098		0.0631222
	0.100624	0.484447	0.24251	0.204963	0.311808	0.483731	0.153524	0.0898456	0.216766		0.897483	1.24769	1.76163	1.11828	1.9629	7.72694	2.32416	2.08911	2.31014		2.04741	2.54478	0.978239	1.91466	2.6188	3.85139	2.589	2.62164	2.96216															0.0270325	0.129417	0.227537	0.326104		0.0571035
	0.421817	0.86172	0.31513	0.290929	0.376939	0.477366	0.162852	0.537371	1.38294		1.66364	1.61271	0.95781	1.61117	3.59804	14.2879	1.79834	1.76714	2.14056		1.23925	1.37617	1.84571	1.45109	3.06325	11.6291	1.60844	2.39649	2.34104															0.029594	0.129418	0.227537	0.326104		0.0579957
	0.476784	0.472425	0.452739	0.674272	0.262933	0.144818	0.297539	0.127095	1.14531		0.751853	0.848082	1.0319	1.25146	1.36295	2.14453	2.50677	2.23933	3.18556		1.49738	1.5717	2.56319	1.49914	5.38397	7.17766	1.78956	2.34766	2.23535															0.0335909	0.129419	0.227543	0.326133		0.0598586
	0.472726	0.30113	0.58416	0.252916	0.384373	0.726572	0.366693	0.215397	1.13141		1.04759	1.05082	1.21074	1.37547	3.52615	6.83785	2.52176	1.98518	1.95557		1.31047	1.1737	4.35153	1.15891	2.37083	7.58273	2.29993	2.03709	1.5774															0.030286	0.129437	0.227545	0.326139		0.0596955
	0.515762	0.590995	1.22984	0.219783	0.447193	0.208897	0.198607	0.245898	0.687242		1.20228	1.13829	1.31367	1.16985	1.20054	6.90896	2.56319	1.92375	2.09857		1.13225	0.864941	1.73222	1.60003	1.6049	3.22979	2.26276	1.74972	2.31966															0.026524	0.129443	0.227545	0.326145		0.0576733
	0.32991	0.360377	0.40787	0.646405	0.515814	0.295876	0.14672	0.36631	2.2482		1.3096	2.1802	0.995507	1.64061	2.71917	2.68339	2.33401	2.25072	1.93189		2.09784	1.58423	1.92401	1.77139	1.68615	2.32467	2.51263	1.79625	1.67302															0.0336616	0.129457	0.227546	0.326145		0.057068
	0.340638	0.253537	0.377871	0.37009	1.4743	0.832437	0.244065	0.613655	0.370846		0.712038	0.820901	1.50551	0.985683	1.77961	9.51411	3.03284	2.27921	1.27822		2.09922	2.90109	2.27713	2.29756	3.19028	3.63429	2.41736	1.83545	2.04036															0.0298194	0.129501	0.227554	0.326157		0.0554795
	0.463299	0.822615	0.465502	0.341511	0.684979	0.379474	0.0893847	0.648376	2.82163		0.745229	1.18897	1.02598	1.20456	3.96237	20.849	2.81549	1.41411	2.09537		0.884207	2.87236	3.47793	1.82259	2.54695	4.37212	2.1222	2.39457	1.67539															0.0366037	0.129515	0.227557	0.326175		0.0643661
	0.72438	0.566618	0.240116	0.360134	0.274927	0.267401	0.160861	0.342006	2.97311		1.64264	1.09274	1.18001	1.63509	2.09328	7.51629	2.49005	2.76603	2.45344		1.5876	1.3642	1.42804	1.62714	1.12514	4.89393	1.43352	1.70115	1.45734															0.0315175	0.129522	0.227558	0.326178		0.0525998
	0.493958	0.326142	0.493353	0.206291	0.433116	0.478608	0.121087	0.370177	0.946304		0.875823	1.15829	1.22381	1.40945	1.36341	8.56232	1.90428	1.97007	2.05659		1.7782	2.96023	2.24628	2.12938	5.44249	4.4652	2.06431	2.10073	2.0755															0.0313536	0.129524	0.227562	0.326196		0.0648965
	0.349446	0.870081	1.4964	0.843081	1.12659	0.875411	0.238087	0.422235	0.522664		1.35015	1.72912	1.00217	1.67004	1.45091	4.53928	2.0769	1.92482	1.96187		1.34477	2.08407	1.59707	1.71942	1.73005	5.96711	1.71717	1.64865	1.51398															0.0356167	0.129583	0.227566	0.326208		0.058874
	0.416473	0.338702	0.22476	0.891526	0.887808	0.800665	0.284176	0.186914	0.753439		1.07056	1.45657	1.36859	1.40488	2.35358	6.73867	2.8354	2.24041	1.74642		1.33126	1.08943	1.4306	1.50154	2.31304	7.66765	2.54538	2.19021	2.2946															0.0294123	0.129603	0.227566	0.326235		0.0623941
	0.298218	0.366306	0.500022	0.189956	0.331221	0.195411	0.221795	0.486947	2.54658		0.767837	1.14279	1.44491	1.58397	1.69685	11.9319	1.42813	1.87925	2.07811		1.21682	1.32539	3.1014	2.04558	3.79684	12.9961	1.97366	2.34906	2.193															0.0338552	0.129625	0.22757	0.326252		0.0492807
	0.668678	0.205686	0.62754	0.40674	0.353814	0.212583	0.143367	0.60717	0.977421		0.852049	1.14125	1.18538	1.44286	1.50103	7.36353	2.27981	2.62901	2.29144		1.54347	1.67337	2.75917	1.83346	1.95275	17.9716	2.32826	2.29795	1.62932															0.034445	0.129629	0.227583	0.326252		0.0594585
	0.450368	0.28289	0.380913	0.431835	0.512224	0.412545	0.154233	0.752933	0.402918		1.25887	1.49321	1.11268	1.23826	1.76183	7.93089	2.45984	2.26085	2.31186		1.94048	1.21287	2.58879	2.27419	4.84064	9.09335	2.30918	2.71854	1.76464															0.0350692	0.129656	0.227594	0.326258		0.0601183
	0.891457	0.418684	0.546556	0.346628	0.452486	0.90218	0.261049	0.232559	0.615284		1.38245	1.33647	1.60871	1.63697	1.33002	5.77696	2.01943	2.63714	2.62164		1.80076	3.18252	2.0263	1.94441	4.15959	14.1609	2.36121	1.91611	1.88062															0.0329785	0.129662	0.227594	0.32627		0.0624871
	0.385657	0.580863	0.331451	0.472709	0.719793	0.143795	0.294477	0.372916	0.860132		0.752939	1.0194	1.08131	1.14643	1.004	9.29939	3.18694	3.28871	2.2002		3.8986	1.97158	2.84398	1.32293	2.95907	4.18107	2.95645	1.27805	2.17908															0.0284437	0.129665	0.2276	0.326276		0.0487
	0.334667	0.460921	0.315675	0.395943	0.46191	1.46119	0.145466	0.35053	2.31378		0.998552	1.34881	3.76404	1.16099	2.28772	8.67582	1.77275	1.9283	3.50073		1.94221	2.1683	1.58358	1.82219	4.65602	11.5219	1.6187	2.50434	2.30595															0.035016	0.129716	0.227602	0.326327		0.0640864
	0.36572	0.402515	0.550828	0.297301	0.584564	0.475191	0.124516	0.449781	0.423297		0.966942	0.77363	1.08564	1.8635	1.71559	10.391	2.48501	1.69793	2.31312		3.16315	1.51758	3.12138	1.57928	2.6531	9.70823	1.51901	2.51914	2.10024															0.0314607	0.129719	0.227605	0.326359		0.0550159
	0.554432	0.388787	1.32726	0.196002	1.31033	0.630142	0.898732	0.250839	0.194565		0.707969	1.50917	1.47672	1.19542	1.7129	5.40597	2.80509	2.04308	2.08458		1.56559	3.65415	1.63639	1.60284	2.80594	7.34177	1.38383	1.92919	2.73117															0.033165	0.129723	0.227608	0.326368		0.054951
	0.297931	0.427858	0.44679	0.285318	0.610013	0.578502	0.0950859	0.255208	1.18043		0.987079	1.00106	1.28378	1.24938	2.08662	9.03551	1.73544	2.30609	2.44264		1.83639	1.74726	5.22531	2.40655	8.7383	12.394	1.85302	2.21189	2.36105															0.0369659	0.129731	0.227609	0.32638		0.0559972
	0.41647	0.256721	0.427307	0.294382	0.379287	0.618895	0.298628	0.493108	3.0402		1.35589	1.07897	1.26208	1.50193	4.16969	10.0359	2.74125	1.68273	2.46331		1.20497	1.31791	1.566	2.20969	2.38177	4.72121	2.01007	2.12733	2.12729															0.0280992	0.129754	0.227613	0.326392		0.060609
	0.227298	0.360113	0.237926	0.531656	0.981145	0.612365	0.180799	0.146534	0.590385		0.868896	0.817511	4.58687	1.09734	2.89302	3.87112	1.97553	1.65434	2.6212		2.21196	1.56394	2.51186	1.63892	3.36421	5.40066	2.22285	2.18934	3.28887															0.0353838	0.129756	0.227625	0.326404		0.0557412
	0.504314	0.615528	1.51613	0.227448	0.537104	1.5667	0.192923	0.927352	1.885		0.984126	1.20491	1.34977	1.4236	1.49498	9.27331	2.04719	3.3416	1.7388		0.931267	1.81891	2.19699	1.53772	3.52293	5.98232	2.57225	1.78718	2.23535															0.0290048	0.129768	0.227626	0.326425		0.0610873
	1.26168	0.355104	0.327941	0.175531	0.274451	0.363463	0.292323	0.208646	0.454976		0.936655	1.17575	1.24628	1.30473	6.84051	6.86007	2.82449	2.33464	2.54733		1.52664	2.70706	3.43239	1.79097	1.90764	4.59261	2.54598	2.37598	2.22446															0.0300394	0.129791	0.227636	0.326431		0.0530089
	0.421902	0.720896	0.384677	0.82685	0.279532	0.653372	0.107093	0.473031	0.518205		1.04432	1.7675	0.957589	1.63423	1.24148	7.34673	2.34267	2.25204	2.12098		1.81755	2.16082	2.40966	1.89933	2.78725	7.79733	2.54649	1.74181	2.33452															0.032713	0.129794	0.227663	0.326496		0.0620974
	0.526081	0.479806	0.313311	0.271029	0.29557	0.174559	0.357381	0.218329	0.82519		1.17209	1.11977	1.05897	1.41448	2.0066	6.96422	2.71652	2.26715	2.14826		1.44895	1.34565	3.68952	1.86025	1.61057	7.74835	2.04905	1.50264	1.69091															0.0290469	0.129795	0.227664	0.326529		0.0574799
	0.286497	0.313423	0.462883	0.209311	0.630493	0.311426	0.173409	0.372878	0.434093		1.33453	1.09568	1.4591	1.50907	1.95948	5.36938	1.67938	2.50029	1.9314		1.87279	1.29979	4.97815	1.55236	6.50612	8.29107	2.16263	1.89056	1.82962															0.0320828	0.129797	0.227675	0.326535		0.059231
	0.264222	0.25171	0.462204	0.204093	0.348118	0.273048	0.368447	0.538702	1.1204		0.80099	1.15235	1.2524	1.89632	1.11356	9.39851	2.32923	3.20349	2.13552		0.972122	1.69436	2.95213	1.97595	2.10695	10.419	2.53734	2.3438	2.45273															0.0326767	0.129828	0.227679	0.326538		0.0626805
	0.647196	0.35718	0.322415	0.309846	0.412217	0.960543	0.176048	0.219273	1.43961		0.662174	0.961173	0.931907	1.43034	1.51547	12.1006	2.19374	1.86168	2.07629		1.46161	1.81209	2.8977	1.72661	3.1648	7.92348	2.28229	2.4765	2.1274															0.0277349	0.129833	0.22768	0.326544		0.0510564
	0.184824	0.598679	0.370435	0.245444	0.162712	0.433002	0.162128	0.526354	0.617365		0.894282	1.33095	1.6801	1.47213	1.77626	5.89039	2.08665	3.68972	1.08779		1.90091	2.11654	2.88135	1.90459	5.43882	8.08315	1.36953	1.72996	2.24239															0.0379768	0.129847	0.227696	0.326568		0.0554966
	0.59775	0.352614	0.28024	0.684889	0.429262	0.699993	0.110893	0.159911	5.44124		0.757737	1.26753	1.02169	1.50225	1.01325	4.78844	2.28034	2.44004	1.95067		1.4787	1.20055	2.21453	2.24656	1.64236	5.98542	2.36394	1.6965	1.99182															0.0358469	0.129881	0.22771	0.326574		0.0551349
	0.283448	0.470589	0.358939	0.389476	0.588835	0.400822	0.335085	0.331449	1.7999		0.654002	1.28367	1.10426	1.48399	5.8779	3.97466	1.73552	2.17911	1.72275		2.18189	2.86778	3.45365	1.65568	2.84185	7.59543	2.85124	2.16538	2.61633															0.0270543	0.129882	0.227712	0.326597		0.0543452
	0.451922	0.484927	0.369693	0.299955	0.340304	0.651619	0.206483	0.639578	1.82842		1.17801	1.01344	3.00135	1.37896	3.82924	8.66755	1.82251	2.19869	2.35349		1.78225	4.11479	3.00834	2.40222	5.40342	11.4446	2.37448	1.79262	2.05392															0.0333845	0.129892	0.227713	0.326597		0.0535085
	0.46285	0.342771	0.461907	0.61176	0.631037	0.520427	0.162843	0.30495	1.69844		0.874231	1.04348	1.92604	1.43742	1.36343	2.77491	2.05675	2.21032	2.32986		1.4984	1.56584	1.85478	1.4111	3.76055	8.50533	1.63803	2.73048	1.80835															0.0326356	0.129893	0.227714	0.326627		0.0535227
	0.355874	0.382569	0.379208	0.485476	0.536617	0.937936	0.296214	0.267536	1.21755		0.683749	1.56815	1.27382	1.31864	1.38231	6.28074	1.75188	2.58712	2.68433		1.48132	1.48204		1.61808	4.25098	14.756	2.20584	1.86644	2.54727															0.0255951	0.129927	0.227714	0.326642		0.0583194
	0.520373	0.700456	0.389106	0.161592	0.488113	0.404175	0.249712	0.667846	4.71186		1.01022	1.25538	0.967514	1.34767	1.61287	13.2571	2.42878	1.62722	2.07635		1.84083	1.19964		1.8646	4.17269	9.9695	1.5264	1.6104	2.70116															0.0320522	0.129947	0.227716	0.326648		0.0609664
	0.923884	0.421119	0.397619	0.510897	0.303989	3.07628	0.614293	0.196436	1.95608		0.709227	1.2674	1.09538	1.69526	2.67617	3.88867	1.9991	2.44004	1.98935		1.85646	1.36649		1.66942	2.03294	16.6236	2.09883	1.90994	1.45916															0.0327504	0.129961	0.227718	0.326666		0.0545931
	0.31944	0.53203	0.410502	0.141643	0.495716	0.479572	0.134841	0.128147	1.55987		0.625648	1.52295	1.1455	1.5761	3.13416	2.47402	1.90229	3.86909	2.53061		1.62686	1.55537		1.39043	4.39891	13.2361	1.95592	2.50072	2.3029															0.0330083	0.129978	0.227723	0.326681		0.0551188
	0.403684	0.311515	0.394615	0.166273	1.11713	0.710878	0.149328	0.17323	1.61326		1.12809	0.977153	1.23893	1.71769	1.84734	3.29273	1.97321	1.77887	2.82576		2.22865	1.76725		1.48011	1.71354	9.39027	2.04548	1.61832	2.18107															0.0320676	0.130004	0.227727	0.326704		0.0644964
	0.251424	0.52074	0.547636	0.319315	0.96029	0.0415028	0.0962366	0.42045	3.81147		1.14617	0.973432	1.34855	1.42124	1.36519	11.459	1.83339	1.82922	2.32972		1.92504	1.60393		2.26118	3.26736	9.99349	2.35043	1.45792	1.68858															0.0302982	0.130006	0.227739	0.326707		0.0592656
	0.623069	0.338997	0.293695	1.01679	0.624415	0.264457	0.541511	0.210955	0.955521		0.757257	1.55111	1.33964	1.73429	1.21165	4.07718	2.52744	1.96783	2.21445		1.86918	2.0185		1.77927	3.4584	16.59	2.13839	2.10869	1.70884															0.0337961	0.130007	0.227744	0.326722		0.0564849
	0.481664	0.647864	0.274516	0.243986	0.336136	0.0519678	0.0929404	0.702638	3.52199		1.31886	1.99007	1.07077	1.51318	2.90406	5.29537	3.67091	2.26783	2.46944		1.77296	1.26513		1.54855	1.69133	12.1717	1.77199	1.72129	2.75663															0.0297391	0.130025	0.227746	0.326725		0.0580222
	0.336011	0.513127	0.259466	0.312435	0.575714	0.426502	0.705152	0.22898	2.2196		0.934834	1.77874	0.939174	1.96037	1.4133	10.2818	2.09948	2.11674	2.44606		1.67057	6.05916		1.41454	3.38379	9.37674	2.09113	1.65883	2.40028															0.0280744	0.130025	0.227753	0.326731		0.0492698
	0.330308	0.49018	0.298885	0.383101	0.461604	0.138136	0.197765	0.216831	6.98403		0.769757	1.53274	2.74016	1.29919	1.89727	7.50448	2.3176	2.17753	2.20546		1.46419	1.94649		1.63606	8.39245	22.5058	2.40607	1.83956	2.27913															0.0338802	0.130031	0.227756	0.326731		0.0562309
	0.448174	0.818474	0.390237	0.408329	0.307361	0.163872	0.120861	0.29347	2.2952		0.868009	1.68918	1.08123	1.25953	1.27125	22.3072	2.2193	2.5367	1.30946		1.14504	1.91339		2.11033	6.30006	11.7778	2.47981	1.67766	2.29791															0.033885	0.130041	0.227762	0.326737		0.0658939
	0.389445	0.329631	0.158755	0.168039	0.443429	0.10265	0.11157	0.397338	1.07464		0.869838	0.864661	1.09953	1.39795	1.30952	5.32461	2.24944	1.72053	2.4855		1.35559	2.76257		1.74306	1.44069	9.1452	1.1288	2.83218	2.02108															0.0299478	0.130043	0.227765	0.326746		0.0514759
	0.241503	0.355066	0.158116	0.849918	0.364428	0.105771	0.179349	0.226619	4.8428		0.853935	1.47892	1.267	1.48444	1.49516	2.65476	4.70224	1.8983	1.89293		2.4383	2.90233		1.9192	1.45043	16.2866	2.13458	1.70842	1.63466															0.0342323	0.130071	0.227766	0.326758		0.060444
	0.470291	0.356629	0.151046	0.25205	0.472684	0.142642	0.389617	0.321171	5.07538		0.999032	1.827	1.30933	1.40366	1.0774	5.57208	1.87877	2.50819	2.39524		1.73385	1.78561		1.68121	1.90151	3.81691	1.74409	3.02576	1.94266															0.0296324	0.130105	0.22778	0.326776		0.0623913
	0.739766	0.319057	0.191778	0.423161	0.269672	0.0799103	0.141604	0.277256	3.05349		1.20231	1.36103	1.51188	1.72531	3.87082	26.6577	2.41006	2.34841	2.11405		1.78217	2.51026		1.66723	1.2838	15.1246	1.97012	1.75641	2.03855															0.0334127	0.130119	0.227781	0.326779		0.0566063
	0.291125	0.992491	0.155408	0.420929	0.373304	0.402839	0.0901263	0.621092	1.58845		1.13802	0.765572	1.13488	1.07269	1.6136	5.22484	2.44402	1.86722	1.92534		2.38504	4.08348		1.5801	3.70065	4.72135	2.36895	1.57514	1.59004															0.036122	0.130121	0.227781	0.326791		0.0577553
	0.362899	0.425733	0.13145	0.145612	0.473354	0.152238	0.227408	0.138499	1.24099		0.950831	0.759435	0.909672	1.50212	1.62926	4.26665	2.53475	1.97338	1.9362		1.67875	2.70075		1.72321	2.14393	3.75878	1.92432	2.48007	1.78671															0.0299107	0.130126	0.227781	0.326814		0.0620486
	0.295499	0.47947	0.149471	0.248822	0.199545	0.116273	0.177925	0.131365	1.45069		0.865766	1.1609	1.2453	1.22628	3.39923	11.3552	1.71243	3.34442	1.68902		1.47485	2.11539		1.49637	3.93069	8.99639	2.59669	1.54758	2.22771															0.0352931	0.130127	0.227788	0.326826		0.0648752
	0.526401	0.291926	0.192584	0.344997	0.406662	0.070818	0.180192	0.170021	1.40545		0.943981	1.798	0.942497	1.34866	6.00618	7.30667	2.40283	1.77296	2.39965		1.1129	1.92821		1.67301	5.07659	6.22155	1.86486	2.44002	1.92957															0.0318937	0.130194	0.227795	0.326856		0.0627577
	0.330817	0.52799	0.0644953	0.360697	0.752329	0.214149	0.0930405	0.32105	5.42014		1.08638	1.6963	1.13316	1.38412	1.1154	5.85031	1.76255	2.71898	2.06259		1.27464	1.34633		1.84439	6.69032	5.08375	1.90646	2.45632	2.36471															0.0321339	0.130211	0.227804	0.326856		0.0512541
	0.512822	0.707341	0.123622	1.05797	0.735989	0.161897	0.462706	0.505511	1.55034		1.07723	1.08771	1.46956	1.61595	1.66455	11.624	2.28437	2.00452	3.08775		1.63885	1.89346		1.77411	5.8938	16.2306	1.94168	1.95172	1.70032															0.0339376	0.130229	0.227804	0.32688		0.0607284
	0.889142	0.250076	0.142505	0.305481	0.281624	0.172803	0.143112	0.203311	3.19277		0.911417	1.12735	1.2196	1.99995	0.873945	4.03715	1.86102	2.20862	2.30137		1.67669	2.86925		1.68634	3.23324	6.74611	2.00232	2.62428	2.59812															0.031662	0.130232	0.227807	0.326886		0.0661982
	0.307314	0.479932	0.148181	0.365622	0.508299	0.0512448	0.273754	1.06594	0.62304		1.19143	1.43273	1.00671	1.51818	3.51567	3.66267	1.89723	1.68605	2.13769		1.46462	1.89276		2.12453	0.903259	22.2146	1.88768	1.83955	2.80156															0.0344331	0.130237	0.22781	0.326895		0.0572595
	0.449676	0.257602	0.121802	0.267265	0.378797	0.281025	0.238571	0.804582	5.29534		0.810561	1.25225	1.06251	1.49122	1.26217	8.70243	1.99195	1.70248	2.03707		2.15488	3.28132		1.92793	2.80783	6.28613	1.42942	2.12847	1.85408															0.0307475	0.130241	0.227822	0.326901		0.0572562
	0.459343	0.294807	0.133569	0.609868	0.253274	0.0672976	0.288191	0.310353	1.52038		0.922604	0.636827	1.3476	1.36501	1.68635	7.21027	2.4706	1.9644	2.21833		2.0593	1.41294		1.39417	1.70302	7.69288	2.30412	1.90311	1.70749															0.0294193	0.130247	0.227829	0.326942		0.0550965
	0.344159	0.363826	0.17716	0.731827	0.557731	0.164859	0.183143	0.12239	3.28046		1.24	1.19246	1.22474	1.18776	1.7739	4.40913	1.94893	4.68371	2.22054		1.53085	2.44663		2.30406	1.87312	14.667	1.88514	1.23436	1.52567															0.0307151	0.130249	0.22783	0.327017		0.0604634
	0.39616	0.294953	0.112754	0.172615	0.432613	0.0897807	0.260756	0.392659	1.37807		0.968726	2.57998	1.35793	1.57397	1.5302	11.3675	2.4889	1.63006	1.90882		1.86554	1.88581		2.67722	2.45414	3.98987	2.27368	1.78112	2.654															0.0330609	0.130263	0.227833	0.327026		0.0589897
	0.477194	0.610048	0.18099	0.612819	0.353465	0.254092	0.133784	0.422756	3.39217		1.03341	1.19502	1.54427	1.48535	5.38099	7.94873	2.39002	2.98527	2.673		1.53606	1.43767		2.64908	3.25809	37.4625	2.04065	1.76107	2.41863															0.0328423	0.13028	0.227833	0.327037		0.0583194
	0.55281	0.45718	0.101354	0.231697	0.669344	0.218826	0.194148	0.226304	2.33811		1.00556	1.44046	1.06238	1.27363	2.26931	5.95845	2.11439	2.36878	2.5423		1.83622	2.05869		1.56323	3.25715	6.4131	2.30899	2.27144	2.03051															0.0316174	0.130281	0.227838	0.327043		0.0538811
	0.474306	0.310242	0.161804	0.602751	0.796904	0.189261	0.635488	0.191095	3.63045		0.89815	1.03369	1.11181	1.54527	1.82353	10.8113	2.38473	1.86099	2.01341		2.82022	2.51154		1.93623	3.94121	8.69624	1.78449	1.74237	2.45169															0.0300457	0.130311	0.22784	0.327046		0.0588484
	1.73633	0.4169	0.128442	0.419126	0.351143	0.179667	0.173734	0.326557	2.25454		0.982285	1.71826	0.78617	1.69885	0.968545		2.29467	1.82498	2.54219		1.47197	1.52489		1.85481	2.97364	7.51971	1.48115	2.29923	2.01277															0.0286138	0.130315	0.227843	0.327049		0.0592082
	0.472982	0.275918	0.189703	0.572623	0.377893	0.189916	0.49298	1.35948	2.95035		0.70471	1.11441	1.30628	1.4607	2.25631		2.31154	2.236	2.17492		1.29873	1.58271		2.1331	7.16693	4.09765	1.86465	2.7989	2.35443															0.0326841	0.130344	0.227844	0.32713		0.0583531
	0.315653	0.478097	0.146336	0.37666	0.329994	0.231559	0.153251	0.255505	1.14063		0.811098	1.6683	1.27631	1.16806	2.90223		2.33802	2.12643	2.35876		1.26819	2.1207		1.90262	1.69227	7.59154	2.23859	1.80581	1.99751															0.0360211	0.130349	0.227865	0.327162		0.0620837
	0.481906	0.484392	0.132043	0.304483	0.619289	0.0490786	0.342149	0.563683	1.67994		0.984957	1.24267	1.4448	0.970238	5.37185		2.19887	1.82574	1.67187		1.36063	2.06635		1.66039	4.55025	6.57091	2.40801	1.59749	1.80685															0.0348048	0.13035	0.227876	0.327177		0.0604554
	0.317429	0.94923	0.131862	0.309323	0.668848	0.117705	0.30999	0.453427	3.02684		1.06738	1.95526	1.56745	2.02876	8.74212		2.19749	1.96842	2.04599		1.2508	1.79758		1.75216	4.56096	10.6894	2.26796	1.51361	2.14123															0.0326202	0.130352	0.227877	0.327186		0.0601027
	0.583593	0.434802	0.163606	0.264256	0.335757	0.0755237	0.315538	0.313977	3.14761		0.810713	1.34544	1.67243	1.46631	3.18583		1.98228	2.01355	2.5874		1.50156	1.73606		1.78549	3.68808	11.8933	1.14233	2.41142	1.60872															0.0295974	0.130358	0.227886	0.327216		0.0571045
	0.441484	0.420086	0.132777	0.653038	1.21384	0.247265	0.176094	0.197694	0.884811		0.947598	1.0482	1.12696	1.29512	1.4495		1.75752	2.20421	1.71735		1.47946	1.29209		3.05921	4.43324	10.8307	2.16201	2.01566	2.28196															0.0313854	0.130368	0.227887	0.327216		0.0584085
	0.374599	0.383081	0.136948	0.472963	0.261733	0.067998	0.230956	0.633249	12.1572		0.709864	1.16012	1.10258	1.4996	1.20183		2.46664	2.04297	2.66908		2.30603	2.3774		1.95558	5.30405	14.9585	2.13786	2.09243	2.24012															0.0314952	0.130381	0.227891	0.327222		0.065609
	0.364009	0.356366	0.118209	0.782743	0.397281	0.406061	0.178396	0.506662	2.07831		1.08651	0.953857	1.26191	1.61717	1.27455		2.29162	2.45274	1.80091		2.42568	2.33941		1.47378	5.81186	8.22389	2.06638	2.09386	2.04959															0.0340346	0.130382	0.227904	0.327225		0.0610413
	0.422502	0.352784	0.0975254	0.317754	0.399008	0.15843	0.264672	0.336935	0.196383		0.709498	1.56057	0.989476	1.82795	1.56831		2.79095	1.88837	2.10257		1.7794	1.36111		1.88271	1.15501	6.26294	2.71853	2.08018	1.90223															0.0326264	0.130405	0.227906	0.32724		0.0580194
	0.606678	0.212151	0.278177	0.563675	0.634055	0.437958	0.3161	0.961128	0.353364		0.810216	0.927589	1.14134	1.47953	2.18665		2.073	1.96619	1.84139		1.2318	1.92869		1.67584	4.3868	13.2661	2.1513	1.61295	1.70829															0.0328284	0.130411	0.227909	0.327269		0.0590646
	0.293096	0.250597	0.104842	0.358022	0.690085	0.426311	0.1423	0.295214	0.309031		1.50648	1.08741	0.917658	1.05107	1.13601		2.53573	2.6287	2.23204		1.50985	1.57728		1.39238	4.02568	5.54313	2.24161	1.99847	1.98166															0.0294275	0.130413	0.22792	0.327284		0.0720117
	0.254522	0.323611	0.0940495	0.217603	0.212739	0.0761848	0.275025	0.644296	0.146136		0.976835	1.95398	0.944154	1.72621	1.52582		1.72329	2.24083	2.12372		1.24019	3.82461		2.04776	4.12006	6.88434	1.71703	1.46246	1.99958															0.0324459	0.130427	0.227924	0.327287		0.0627705
	0.491482	0.208653	0.121847	0.622455	0.344142	0.0812979	0.13642	0.32356	0.198938		1.65106	2.01522	1.23008	1.16227	1.62688		2.43809	1.53157	2.54614		1.64458	1.14422		1.46843	1.7706	16.4607	1.75007	1.48984	1.89004															0.0320941	0.130458	0.227932	0.32729		0.0476064
	0.510243	0.336733	0.184623	0.314628	0.642742	0.284239	0.191685	0.916939	0.19321		1.13448	1.49222	1.06117	1.77885	1.59234		2.58869	2.10028	1.62661		1.16769	1.88353		1.90328	1.21861	7.67509	1.35029	1.73569	1.74134															0.0339341	0.130467	0.227933	0.327299		0.0585735
	0.442576	0.593033	0.243265	0.209482	0.55199	0.255729	0.200502	0.380245	0.620035		1.00932	1.37232	5.83653	1.40492	2.82419		1.73094	2.43307	3.23585		1.19012	1.74957		1.19459	2.0629	38.2283	2.40868	1.34043	1.98441															0.0268701	0.13047	0.227933	0.327314		0.0547438
	0.951647	0.334328	0.160969	0.433121	0.466636	0.325432	0.400697	0.355814	0.326341		0.852579	1.02688	1.20575	1.65887	0.870435		3.36531	2.30442	1.68763		1.34152	1.73654		1.95901	2.01271	10.9141	2.8958	1.61684	1.33268															0.0306907	0.130509	0.227934	0.327323		0.0571424
	0.627059	0.308601	0.0868111	0.173684	0.844941	0.11855	0.291138	0.332315	0.271232		0.869201	0.910474	0.936126	1.20066	1.53924		2.28482	2.63324	2.05362		1.90038	2.11209		1.57973	5.47735		2.54822	2.34329	2.69123															0.0312879	0.130513	0.227937	0.327338		0.0504985
	0.367238	0.325572	0.0920676	0.229368	0.460329	0.201984	0.172624	0.122081	1.18347		1.39773	0.994061	1.19684	1.90287	1.42906		1.9222	2.33264	2.23507		1.5963	2.13831		1.62809	1.67816		2.25957	2.27163	1.98313															0.0315234	0.130539	0.227941	0.327353		0.0559943
	0.62542	0.670708	0.0966113	0.367623	0.52856	0.462867	0.375735	0.543764	0.317714		0.770215	1.19449	1.20747	1.32866	1.80816		2.39219	2.11394	1.48308		1.72319	2.01696		1.65821	9.41326		1.61632	2.18668	2.58016															0.0322589	0.130549	0.227945	0.327362		0.057342
	0.361959	0.752927	0.197101	3.15463	0.720663	0.260043	0.142165	0.195972	0.223357		0.664553	1.25682	1.3433	1.90515	2.35301		2.27543	1.95846	1.88504		1.44546	2.0756		2.06061	2.08127		1.89109	1.81115	2.14718															0.0362275	0.130573	0.227947	0.327371		0.0620315
	0.566508	0.370112	0.199537	0.56648	0.277386	0.128677	0.198127	1.55266	0.153775		0.87487	3.42364	1.58971	1.43853	1.46608		2.18799	1.87436	1.87792		1.34778	1.54676		1.96784	3.96907		2.50521	1.4437	2.09488															0.0380154	0.130574	0.227956	0.327388		0.0717614
	0.291016	0.326152	0.125292	0.302612	0.193874	0.132699	0.257421	0.168808	0.263187		1.35736	1.04141	1.23327	1.43796	4.41058		2.06574	1.94803	2.06203		1.8211	1.43598		2.29018	6.49766		2.60989	2.63514	2.06886															0.0292329	0.130604	0.22796	0.3274		0.0599306
	0.379238	1.20801	0.124661	0.238936	0.191307	0.225889	0.589751	0.209401	0.253786		1.03115	1.12615	2.2749	1.39813	1.36008		2.02348	2.48919	1.39657		1.93066	1.74749		1.75603	2.53154		1.78951	2.64495	2.30232															0.029836	0.130618	0.22796	0.327403		0.0582782
	0.440112	0.197162	0.10954	0.342803	0.552222	0.230824	0.342408	0.182374	0.702011		1.25139	1.29395	1.30081	1.55066	1.25305		2.34885	3.26089	1.72882		1.55815	1.87159		1.71829	3.29953		2.1341	1.64337	1.89282															0.0261904	0.130647	0.227962	0.327415		0.0583052
	0.258749	0.752925	0.148887	0.794553	0.531265	0.205683	0.129404	0.191914	0.344419		0.703338	1.0212	1.39494	2.1293	2.49513		2.14713	2.40987	1.80549		2.43747	1.08495		1.82786	4.58857		1.97933	2.24407	1.61486															0.0348081	0.13066	0.227964	0.327418		0.0646818
	0.28596	0.354662	0.134424	0.28332	0.469873	0.34401	0.227681	0.322262	1.19995		0.770695	2.09774	1.51492	1.6386	2.04874		1.48936	3.02707	2.54295		1.46775	1.67004		1.4456	6.01856		2.11529	2.16522	2.06321															0.028376	0.130672	0.227966	0.327433		0.0679317
	0.434249	0.414408	0.0745493	0.225045	0.273196	0.117905	0.172376	0.442007	0.0914697		1.04299	1.51311	0.931808	1.45062	1.36686		1.62835	2.23379	1.5131		1.64337	1.46702		1.59016	3.48758		1.9088	2.22052	2.36184															0.0349348	0.130674	0.227969	0.327436		0.0601292
	0.465869	0.441598	0.189181	0.32939	0.329896	0.127061	0.315489	0.40637	0.671345		1.10937	0.964251	4.78688	1.40154	3.57744		2.27705	2.47252	1.88464		1.82455	1.45802		1.92165	5.11027		2.15758	1.79697	1.55188															0.0289956	0.13071	0.22797	0.327454		0.0633962
	0.561051	0.258537	0.0926501	0.310022	0.426168	0.2506	0.114961	0.195855	0.116548		1.00117	0.983402	0.971993	1.87829	1.12628		1.86641	1.61442	1.70011		0.862451	1.68611		1.61668	3.90902		1.73475	2.12615	1.92103															0.0317363	0.130713	0.227983	0.327457		0.0624496
	0.500705	0.368555	0.109185	1.10731	0.203615	0.355238	0.108027	0.422818	0.30947		1.48528	0.942934	1.69939	1.48222	2.91473		2.36815	2.08019	2.20937		1.04626	1.74136		2.34049	1.99958		2.09901	2.04147	1.81401															0.0313429	0.130731	0.227997	0.327463		0.0569722
	0.346505	0.197112	0.0735424	0.432175	0.26381	0.14661	0.63627	0.220595	0.451056		1.56357	0.718647	1.177	1.78418	6.16653		1.90469	2.44323	2.05219		1.61967	1.24061		1.37015	5.36111		1.74955	2.6638	2.43288															0.033628	0.130745	0.228004	0.327481		0.0625231
	0.641148	0.452573	0.175803	0.196506	0.42195	0.402487	0.328796	0.30255	0.529751		0.96346	1.32947	1.11521	1.33922	3.264		1.78293	1.80538	1.34613		1.5806	1.64501		1.76981	4.67715		1.66195	2.26785	2.00115															0.0372964	0.130759	0.228006	0.327484		0.0583621
	0.389272	0.485089	0.09918	0.472625	0.594489	0.368872	0.240609	0.164648	0.492592		1.4013	1.40086	1.56856	2.53031	2.1852		2.31901	1.98538	2.3351		2.37984	1.63512		1.73453	2.53625		1.74208	2.18194	2.14856															0.030923	0.130775	0.228012	0.32749		0.0580682
	0.278643	0.255364	0.113651	0.140012	0.301008	0.324227	0.187891	0.337938	0.271341		0.853367	0.907147	1.25071	1.20594	1.64659		1.59192	2.56286	2.00011		1.37966	2.06245		1.72045	5.02343		2.2572	2.10118	1.93287															0.0323252	0.130784	0.228021	0.327513		0.0569229
	0.432701	0.366734	0.0298269	0.149246	0.470235	0.116644	0.646048	0.363957	0.299763		0.84007	0.988506	1.4377	1.6459	6.21404		2.59104	2.05265	2.54122		1.86995	1.67553		1.41374	3.83962		1.39952	2.91241	2.39033															0.0332795	0.130793	0.228028	0.327525		0.0552785
	0.135813	0.317323	0.0344193	0.302922	0.777915	0.309755	0.201606	0.756429	0.517342		1.12553	1.19341	1.63841	2.0562	1.4721		2.44268	1.58858	1.66515		1.77699	1.69912		2.98287	3.02346		1.95259	1.6492	1.86197															0.0332123	0.130801	0.228033	0.327552		0.0685053
	0.348192	1.12759	0.0352805	0.190605	0.194482	0.121476	0.18705	0.232109	0.0658909		0.776301	0.96507	1.18847	1.3187	1.01277		2.11494	1.95714	2.06775		1.28301	2.29985		1.88126	2.70763		2.14423	1.94699	2.12817															0.0292788	0.130824	0.228046	0.32757		0.055845
	0.361279	0.583878	0.034539	0.687552	0.373234	0.138988	0.314007	0.403013	0.487069		1.22618	1.34736	0.934179	1.31512	1.63543		2.8059	2.30701	1.90768		1.52676	2.41902		1.64972	8.50318		1.56881	1.42077	1.84891															0.0323861	0.130828	0.228059	0.327573		0.0594523
	0.503725	0.37419	0.043135	0.226427	0.543461	0.414288	0.305061	0.280601	0.759194		0.715941	1.47718	1.10233	1.3625	1.76353		2.48649	2.45472	2.52981		1.70351	1.04259		1.55297	1.69546		1.55528	2.22527	1.85372															0.033581	0.130835	0.228066	0.327588		0.0700141
	0.415106	0.378529	0.0637181	0.44052	0.208906	0.209311	0.136469	0.458621	0.797219		0.84429	1.91713	1.45729	1.20889	1.78396		3.20932	2.25281	3.00976		1.48952	1.63194		1.8977	4.65537		2.42157	1.62175	2.22554															0.0282851	0.130843	0.228067	0.327588		0.0618319
	0.492674	0.418633	0.0335807	0.19177	0.271021	0.243151	0.0948068	0.959367	0.434784		1.33401	1.05465	1.2559	1.68256	4.08985		2.31576	1.69482	3.98064		1.40978	3.73882		1.86859	1.46967		2.06343	1.83773	2.15132															0.0349901	0.130844	0.228073	0.327597		0.0571201
	0.303343	0.500393	0.0622297	0.311983	0.493504	0.0345345	0.163429	0.377064	0.63464		0.842363	1.23955	1.41148	1.60417	1.93464		1.91457	2.37861	1.90516		1.47433	2.57049		2.39273	2.44939		2.46886	2.12359	2.3851															0.0309914	0.130852	0.228077	0.327603		0.0626473
	0.475574	0.385148	0.0387879	0.975974	0.470369	0.305011	0.302447	0.319562	0.50546		0.792384	2.70656	1.25243	1.11802	3.29491		2.25416	4.12624	2.05588		1.5684	2.35328		2.0626	3.11585		1.67249	2.81189	2.17301															0.0300674	0.130866	0.22808	0.327626		0.0651032
	0.329973	0.517382	0.0328223	0.33312	0.443027		0.324899	0.33494	0.691284		1.12714	1.10426	1.27862	1.42392	4.74077		1.97921	4.91564	2.10082		2.13576	1.79842		1.89211	3.43403		2.35048	2.91813	2.69834															0.0311193	0.130873	0.228091	0.327635		0.0601383
	1.13673	0.537741	0.0494974	0.753972	0.590676		0.563509	0.260388	0.321181		0.899347	1.28178	0.971438	1.801	2.34284		2.48887	2.60224	2.28075		1.28319	1.80799		2.06117	3.66981		1.37166	1.83997	2.17629															0.0338065	0.130888	0.228093	0.327677		0.0617537
	0.607558	0.360693	0.0340556	0.255609	0.205753		0.178739	0.313646	0.451045		0.912125	1.23429	1.23881	1.26906	2.00294		2.52761	2.4169	1.46361		1.20264	1.91564		1.91106	1.72936		2.2999	2.10021	1.81154															0.0351489	0.13094	0.228097	0.32768		0.0556165
	0.257997	0.218221	0.0441147	0.241817	0.477433		0.203436	0.498588	0.063493		0.778924	0.995668	3.46545	1.44567	2.01705		1.35732	2.26994	2.27072		1.46847	1.41485		1.53715	3.99796		1.57213	2.06649	1.96695															0.0396636	0.130959	0.228099	0.327704		0.0646856
	0.436711	0.342967	0.0515077	0.446996	0.797898		0.120547	0.48265	0.535395		0.936683	1.11845	3.07632	1.61111	2.2274		1.76781	2.43826	1.6277		2.07098	1.72876		2.02127	2.37914		1.59863	2.99798	2.39579															0.0313426	0.130979	0.228101	0.327716		0.0608611
	0.559947	0.33329	0.0341473	0.333905	0.311196		0.23959	1.24545	0.291643		0.89855	1.22019	1.4845	1.27789	1.60433		2.46094	2.79371	1.95385		1.25512	1.29498		1.81341	3.42269		2.09148	1.54892	2.32826															0.0308311	0.130983	0.228104	0.327716		0.0543618
	0.581369	0.512636	0.0389937	2.35623	1.00273		0.254179	0.179841	1.13953		0.65897	0.603603	1.46856	1.96481	1.66237		2.14491	3.74054	2.09139		1.77268	1.72078		2.03616	4.89306		1.80225	1.99878	1.4728															0.0303267	0.130983	0.228107	0.327718		0.0538508
	0.414253	0.408785	0.0209015	0.379144	0.379561		0.229937	0.276945	0.265282		1.23088	0.855125	0.844153	1.55024	2.51683		2.20123	2.1273	1.73256		1.27369	1.96429		1.81227	3.56806		2.2319	2.43939	2.23618															0.0343858	0.130991	0.22811	0.327724		0.060125
	0.313703	0.641917	0.0312246	0.308696	0.422762		0.354344	0.210861	0.219782		1.31497	1.82988	1.48344	1.41517	1.56112		2.12276	1.99685	2.20466		2.03389	1.4655		1.87557	4.04184		1.96501	2.39559	2.5438															0.030225	0.130992	0.22811	0.327736		0.0619353
	0.359038	0.273504	0.0448645	0.247943	0.84849		0.21595	0.994095	0.556931		0.755913	1.32758	1.25391	1.85022	2.03279		2.04079	2.29978	2.02577		1.34994	1.78847		2.47207	7.56556		2.55903	1.96883	2.00874															0.0337586	0.131012	0.228112	0.327763		0.0621766
	0.292695	1.11778	0.0201294	0.732919	0.627922		0.499141	0.245575	0.112429		0.750442	2.13772	1.84316	1.36139	1.78034		2.2919	2.25713	3.01602		2.14452	3.55413		1.89568	2.22924		1.60187	2.48355	2.16692															0.0350261	0.131026	0.228115	0.327778		0.0635015
	0.768464	0.332054	0.0307599	0.612232	0.766057		0.16383	0.100317	0.175647		1.26725	1.06312	0.858333	1.4836	0.616888		1.81801	2.20509	2.4889		1.81368	1.49834		3.27686	5.39869		2.25883	1.7791	2.13218															0.032779	0.131029	0.228117	0.32779		0.0644391
	0.465755	0.120527	0.0436308	0.241518	0.293277		0.413266	0.304373	0.274316		1.03373	0.690336	1.46974	1.48413	5.39719		2.55879	2.17667	2.41081		1.25364	1.7806		1.67656	4.61186		1.86179	1.80412	2.11155															0.0337413	0.131036	0.22812	0.327802		0.0609123
	0.339786	0.586323	0.0302828	0.200531	1.5911		0.0803361	1.11483	0.20186		0.933726	1.29981	1.69544	1.59049	1.56889		2.3647	1.48902	2.02719		1.87777	1.68625		1.72778	2.44782		2.08892	2.70621	2.85504															0.0329934	0.131045	0.228124	0.327808		0.0652672
	0.367114	0.608297		0.438591	0.48306		0.261847	0.634955	1.30993		0.935291	3.2543	5.92237	1.4479	1.65288		3.99534	2.46076	3.01327		1.16911	1.44019		1.36321	5.11296		2.11529	1.91406	2.52528															0.0316998	0.131047	0.228127	0.327814		0.069496
	0.406676	0.296843		0.455963	0.336997		0.363404	0.203034	0.108248		1.00461	1.37403	1.22442	1.19958	1.57085		2.36359	1.94769	2.60317		1.41742	1.48754		2.04624	1.58085		2.67779	1.92295	1.45047															0.0312757	0.131051	0.228143	0.32782		0.0692268
	0.458174	0.500405		0.549537	0.419255		0.228304	0.188195	0.815578		0.780008	1.08699	1.30769	1.87385	2.145		2.86955	1.85959	2.65949		1.3812	3.11385		1.75831	1.73047		1.94985	1.93466	1.85933															0.030346	0.131056	0.228146	0.32782		0.0729128
	0.457669	0.547355		0.164933	0.306036		0.484664	0.528042	0.944824		1.30934	1.67018	6.36697	1.37017	2.49557		1.63404	1.72731	2.38405		2.10763	1.98865		1.61879	8.06849		1.84416	2.0636	1.97169															0.0342621	0.131061	0.228155	0.32782		0.0605824
	0.429069	0.608151		0.953352	0.590103		0.166655	0.268487	0.396758		1.18299	1.67516	1.26091	1.34872	3.41183		1.88896	1.67375	1.92561		1.10831	1.49004		1.52895	2.15314		2.19195	2.50107	2.48679															0.0308599	0.131109	0.228156	0.327823		0.0622657
	0.358255	0.631994		0.712587	0.399502		0.91464	0.440389	0.451699		1.19503	0.953377	4.93094	1.66141	2.45229		2.47029	1.99966	2.37067		1.55992	1.96308		2.84547	7.20667		2.44316	1.85183	2.09801															0.0327332	0.13111	0.228159	0.32784		0.060507
	0.359088	0.757156		0.217402	0.224267		0.161296	0.566515	0.160266		0.821911	2.15718	1.15164	0.900426	0.968644		2.30388	2.39685	2.28145		1.63839	1.66171		1.93443	1.25436		2.00908	2.29472	3.31451															0.0342903	0.131123	0.228182	0.327849		0.0640637
	0.296306	0.375547		0.690426	0.504178		0.155437	0.143147	0.589146		0.900615	1.0635	2.26295	1.36069	3.95149		2.10007	2.06284	2.21748		1.68126	1.27253		1.79056	4.38422		1.72877	2.32377	2.21042															0.0327356	0.131131	0.228187	0.327849		0.0675387
	0.808531	0.245425		0.958975	0.477089		0.134418	0.339162	0.298928		0.912961	0.679109	1.13758	1.88454	1.09712		2.42808	2.31749	1.83504		1.39847	1.86051		1.83449	3.58073		1.68278	1.83964	2.44091															0.0321777	0.131133	0.228195	0.327858		0.0665916
	0.412137	0.289881		0.628769	0.323257		0.265023	1.1276	1.34952		1.33504	1.66141	0.982957	1.08673	1.20083		2.12375	1.76177	2.42025		2.44086	1.62606		2.39972	2.06543		2.43213	2.35909	1.72977															0.0303903	0.131138	0.228196	0.327867		0.0572344
	0.504697	0.405109		0.823797	0.196053		0.456797	0.381985	0.420399		0.922008	0.647117	1.24646	1.42821	0.785297		2.37212	1.96667	2.74154		1.28988	1.21895		1.41371	1.71251		3.194	1.90495	2.40221															0.0312552	0.131144	0.228199	0.327939		0.065956
	0.27732	0.491193		0.504178	0.528802		0.399622	0.414423	0.88444		0.746514	1.11468	1.41669	1.30935	1.47754		2.24507	2.80568	2.23447		1.04101	1.55982		1.54783	2.60475		1.62167	1.71128	2.57974															0.029753	0.131155	0.2282	0.327986		0.0574159
	0.265463	0.22115		0.650922	0.684929		0.295267	0.316496	0.71123		0.797206	2.05774	1.96652	1.34604	1.6317		2.61113	2.59489	2.19409		1.43586	1.5031		1.80729	7.27234		1.96687	1.50027	1.85439															0.0307419	0.13118	0.228205	0.328007		0.0637243
	0.515022	0.219901		0.258047	0.620773		0.35411	0.518222	0.398491		1.09858	1.20799	1.49395	1.24578	1.70325		2.03701	2.32477	1.93056		2.00625	1.86395		2.2484	3.27316		1.81514	2.24292	1.97703															0.0378471	0.131199	0.228209	0.328025		0.0605805
	0.533055	0.261081		0.281631	1.02226		0.335991	1.03873	0.357018		0.685676	3.3514	1.1241	1.2927	2.26962		1.81307	1.77694	2.24064		2.0721	1.39307		1.71671	1.76987		1.87009	1.82482	2.30044															0.0338196	0.131211	0.22821	0.32804		0.0669614
	0.353642	0.419274		0.224321	0.41119		0.313354	0.381604	0.287262		0.695548	0.824579	1.62293	1.38224	1.32094		1.7521	1.98285	2.39501		1.34071	1.40653		2.20354	6.07971		1.28696	2.36949	1.2049															0.0302702	0.131221	0.228212	0.328052		0.0643348
	0.347466	0.552995		0.566279	0.459993		0.393395	0.145421	0.327913		1.51261	1.1045	1.76608	1.62918	2.60501		2.02053	2.05247	1.90637		1.23516	1.19734		1.46503	2.57878		2.42031	1.75149	2.67269															0.0281633	0.131222	0.228215	0.328058		0.065828
	0.288807	0.358614		0.396968	0.251319		0.236828	0.153402	0.617754		1.35074	1.6565	1.41838	1.34434	4.1863		1.83123	2.56826	1.73216		2.05956	1.66411		1.20382	4.95411		2.17592	2.46511	1.80337															0.0360437	0.131264	0.228229	0.328066		0.06038
	0.667582	0.368425		0.215387	0.78192		0.212629	0.269267	0.313994		0.717071	1.70065	1.97999	0.944329	1.2964		2.00618	2.65543	1.81714		2.24283	1.78254		2.34122	2.37771		1.68299	2.30192	2.06565															0.0286603	0.131277	0.228229	0.328069		0.0564503
	0.553664	0.236812		0.355295	1.08491		0.149511	0.232681	0.285351		0.94415	0.576671	1.49557	1.28841	1.48829		2.56754	1.96852	1.59742		1.43018	1.13561		1.57467	2.78377		2.34814	2.33748	1.80853															0.0322172	0.131282	0.228235	0.328075		0.0635508
	0.434673	0.290474		0.907707	0.680144		0.220356	0.941808	1.27561		1.20228	0.705417	1.14738	1.49646	3.44664		2.18514	2.18829	2.45282		1.72261	1.41641		1.67292	5.90608		2.34979	2.27606	2.44435															0.0314235	0.131284	0.228239	0.328081		0.0592262
	0.557608	0.503006		0.932725	0.574078		0.190331	0.208396	0.947422		0.635887	1.23042	2.25703	1.65343	1.30209		2.46456	2.1492	2.29581		1.61076	1.51572		1.73941	1.90404		1.67253	1.64389	2.09052															0.0329069	0.131296	0.228239	0.32809		0.064395
	0.50144	0.703926		0.447174	0.243526		0.439563	0.395978	0.136381		1.50122	1.02109	1.87834	1.91521	1.82723		2.78046	1.73435	2.31905		1.53051	1.62756		1.78102	2.18506		1.6649	2.17896	1.88534															0.03616	0.131315	0.228247	0.328093		0.0584109
	0.712817	0.224497		0.264637	0.522401		0.15312	0.622074	0.153196		0.8803	1.40394	1.62417	1.72989	1.44066		2.13748	1.55095	1.68365		0.944053	2.07676		2.26476	3.10487		1.78053	2.3908	1.95466															0.0345505	0.131361	0.228255	0.328105		0.0616589
	0.527973	0.372106		0.258515	0.308696		0.194998	0.344324	0.755211		0.976073	1.00702	1.57047	1.5823	2.67447		2.37694	2.19109	1.81578		1.29709	1.27277		2.14176	2.22841		2.06231	1.59329	2.38135															0.031044	0.131411	0.22826	0.328108		0.0562057
	0.654908	0.312486		1.32384	0.80621		0.231169	0.335696	0.460279		1.06247	1.61074	1.83619	1.11961	1.15236		2.03391	2.39286	2.26873		1.6822	1.95814		1.42286	5.38134		1.91486	1.59169	1.4567															0.0329762	0.131425	0.228261	0.328126		0.0649032
	0.596107	0.219312		0.323842	1.0063		0.187648	0.273964	0.383673		0.876288	2.14656	1.82806	1.54695	1.21849		2.09041	1.67265	1.75025		1.50634	2.37012		1.92985	1.28781		2.21499	2.26802	2.44079															0.0297102	0.131437	0.228264	0.328129		0.0695519
	0.600329	0.245858		0.555184	0.694467		0.229312	0.338476	1.0175		1.42797	1.1604	2.09017	1.12248	2.47593		1.94797	2.77057	2.03791		1.42518	1.39911		1.39079	3.44977		1.52811	3.25476	1.76559															0.0325348	0.131448	0.228269	0.328141		0.0697818
	0.442067	0.49068		0.531254	1.19031		0.554823	0.395081	0.239401		0.709219	1.34971	1.49757	1.65335	3.09015		2.38566	1.90413	2.34751		1.51634	3.12999		1.52922	2.43907		1.54519	2.16778	1.89819															0.0326133	0.131461	0.22827	0.328159		0.0607313
	0.382976	0.678616		0.439656	0.418274		0.162711	0.0792486	0.129729		0.830412	1.11069	0.903585	1.57918	1.7466		1.76599	1.97709	2.35372		2.4808	1.72136		1.6044	4.86388		1.7904	2.19329	2.33137															0.0368735	0.131483	0.228271	0.328159		0.0701961
	0.394062	0.66547		0.297459	0.373103		0.249699	1.18009			1.20323	1.02711	1.90426	1.03223	1.79835		2.16922	2.35928	2.49652		1.80064	1.59523		1.58375	7.90123		2.55994	2.35025	2.73516															0.0327299	0.131492	0.228274	0.328171		0.054513
	0.379943	0.393959		0.346023	0.232287		0.167012	0.933834			0.751961	1.64136	1.65197	1.36005	2.28962		2.90241	2.65033	1.91399		2.58461	1.78249		1.42974	2.75957		2.54731	2.12619	2.94657															0.0315091	0.131507	0.228278	0.328176		0.057679
	0.220111	0.71482		0.547891	0.767177		0.235263	0.587212			1.51624	1.27125	1.7158	1.53418	1.09634		2.35697	2.47918	2.19434		1.90926	1.38945		1.91866	2.15826		2.17196	2.45988	2.00608															0.0331094	0.131513	0.228279	0.328182		0.0592262
	0.271856	0.508532		0.306037	0.821263		0.236653	0.826752			0.849091	1.77281	2.14688	1.80939	1.82343		2.11468	2.22363	2.3934		1.66651	1.44783		1.7867	3.41942		2.04672	2.22754	2.70395															0.0324055	0.131619	0.228283	0.328191		0.0585218
	0.294252	0.655539		0.893283	0.28539		0.144231	0.247927			0.765304	1.58863	1.95097	1.29826	1.26301		3.27347	1.60092	1.47707		1.49618	1.67073		2.37481	2.29996		2.23768	1.94765	2.81558															0.0308807	0.131626	0.228284	0.328194		0.0648724
	0.273662	0.398083		0.177543	0.216814		0.22326	0.08969			1.39936	1.6788	1.12581	1.36004	1.62663		2.35304	1.98752	1.953		1.71947	1.73743		1.80972	8.07204		2.11773	2.91395	2.29327															0.0350177	0.131627	0.228288	0.3282		0.0627814
	0.309116	0.808231		1.12574	0.0290943		0.170293	0.135781			0.93053	0.587229	1.63456	1.36035	4.54762		2.53998	1.92903	1.79003		1.33223	2.28265		1.77247	6.7842		2.39186	2.41662	2.57552															0.0339813	0.13163	0.22829	0.328221		0.0599809
	0.304409	0.242204		0.556348	0.180929		0.257444	0.742713			0.808351	1.35554	1.89203	1.74321	3.5642		1.9834	2.36276	2.39291		1.74572	1.97417		1.55434	2.00075		2.44022	1.73797	2.9145															0.0313988	0.131659	0.228298	0.328227		0.0644296
	0.270898	0.530801		0.732181	0.316928		0.363682	0.212284			1.05809	1.35714	1.89847	1.59041	2.23814		2.22016	2.02685	1.70672		1.19959	2.13763		1.59615	4.66627		1.64991	2.21237	1.9357															0.0327876	0.13166	0.228298	0.328236		0.064815
	0.320637	0.517725		0.205006	0.214407		0.302095	0.399288			0.82487	1.15689	1.70652	1.47413	2.01516		2.45992	1.9122	2.05613		1.67012	1.35999		1.26049	4.38576		1.69102	2.56554	1.86996															0.0293637	0.131662	0.228299	0.32826		0.064741
	0.32956	0.127082		0.656356	0.212933		0.149547	0.867819			1.04043	1.09243	1.97668	1.09959	1.43464		1.94862	2.37918	2.53524		1.37574	1.8773		1.97194	4.48334		2.16954	2.19646	2.15195															0.0338145	0.131665	0.228305	0.328278		0.0746871
	0.376435	0.372715		0.432278	0.40718		0.458754	0.320955			0.895152	0.926007	2.23718	1.40416	2.66858		1.79258	2.68726	2.30235		2.26727	1.94697		1.65507	3.93701		2.26427	2.00047	1.72325															0.0341125	0.131668	0.228306	0.328289		0.0615627
	0.485206	0.3849		0.358679	0.319214		0.410864	1.68294			1.00188	1.28169	1.93066	1.61065	1.2531		2.93447	1.76585	2.14923		1.71726	1.37739		1.85249	7.11959		2.13379	1.61734	2.37287															0.0274899	0.131669	0.228308	0.328316		0.0694424
	0.296231	0.210021		0.183615	0.618948		0.224789	0.393889			1.32663	1.20823	2.04237	1.5849	6.75538		1.91335	1.94152	1.9103		1.45455	1.44157		2.08037	2.11315		1.68753	2.17601	2.68508															0.0341999	0.13168	0.228309	0.328322		0.0639736
	0.412404	0.479746		0.622216	0.241616		0.134808	0.851773			1.05125	1.4275	1.74189	1.49669	1.31845		2.42686	1.36813	2.61573		1.89836	1.71852		1.63811	2.28943		1.92784	1.93129	1.71643															0.031516	0.131705	0.228312	0.328331		0.0574937
	0.444587	0.341583		0.356865	0.289974		0.268909	0.170979			0.980364	1.10706	2.10036	1.69681	1.95927		2.0077	2.27781	2.1308		1.31369	1.70967		1.39342	2.86529		2.4229	2.411	2.18422															0.0346326	0.131721	0.228323	0.328337		0.0648629
	0.239893	0.258296		0.41315	0.206859		0.165062	0.339332			1.24968	1.63019	1.66109	1.71144	2.33702		1.91212	1.93279	1.78878		1.44138	1.31126		1.86313	0.994934		1.99414	1.95874	1.19469															0.0290917	0.13175	0.228325	0.328343		0.0633626
	0.377311	0.621498		0.287451	0.576693		0.305578	0.328177			0.861505	0.651792	2.14384	1.42045	11.9413		2.86445	2.12929	1.8034		1.45625	1.60334		1.59371	1.44716		1.45438	2.16539	1.36678															0.0326493	0.131754	0.228328	0.328402		0.0662413
	0.438884	0.328111		0.150338	0.176586		0.392414	0.482446			1.20234	1.42265	2.26218	0.969406	4.87889		2.10604	2.56003	2.38432		1.16642	0.670046		1.15701	3.52533		1.57277	2.28278	2.21943															0.0341449	0.131766	0.228334	0.328405		0.0668353
	0.42902	0.45373		0.291126	0.482098		0.138121	0.240621			0.977624	1.63694	2.73465	1.48962	1.38564		2.43316	2.3031	1.92914		2.1492	1.99224		1.57109	7.03247		2.24609	2.63664	1.48328															0.0326698	0.131786	0.228335	0.328429		0.058226
	0.318042	1.05414		0.360533	0.269116		0.304329	0.36331			0.923973	1.75574	2.08764	1.30285	1.70353		1.84439	1.49213	2.02306		1.47683	1.47767		1.69472	7.65235		1.5069	1.85521	1.78597															0.0346891	0.131801	0.228336	0.328432		0.0668903
	0.432372	0.378517		0.183266	0.343085		0.188481	0.378781			0.618033	0.805939	2.04708	1.45775	1.71736		2.41483	2.0107	2.26122		2.30629	3.19555		1.36898	3.91791		3.03727	2.7426	1.72318															0.0281044	0.131815	0.228336	0.328435		0.0614342
	0.749688	0.256174		0.223893	0.288539		0.326935	0.561338			1.36886	1.15409	1.90994	1.26575	3.20291		2.68913	2.69162	2.07245		3.2646	1.32683		2.02806	5.61706		2.62823	2.4499	2.34449															0.0280748	0.131824	0.228341	0.328441		0.067233
	0.661198	0.36808		0.410923	0.18288		0.276342	0.481644			1.05975	0.763384	2.51091	1.4994	2.52635		2.01856	2.16857	2.0816		1.83647	3.21033		2.0405	1.97311		1.5863	1.80516	2.10165															0.033322	0.131843	0.228342	0.32845		0.0699051
	0.443891	0.303666		0.527904	0.413269		0.227408	0.228541			0.768522	1.09421	2.88172	1.29429	1.73808		1.9949	2.03545	2.24667		1.56384	2.22961		2.26773	4.62461		2.68831	1.65089	1.68995															0.033912	0.131847	0.228344	0.32845		0.0655839
	0.382317	0.338982		0.274923	0.264934		0.23979	0.638819			1.16555	0.998448	3.05364	1.33647	1.58752		2.66585	2.66306	2.53743		1.91238	1.59704		1.80161	9.10437		1.73316	1.58342	1.31776															0.0323284	0.131862	0.228347	0.328477		0.0654156
	0.341167	0.296957		0.590638	0.186011		0.204926	0.803661			0.822599	1.44749	3.19938	1.45393	4.20239		4.37108	2.04829	1.80721		1.3357	1.08931		1.57593	6.34504		2.35451	2.42177	1.49487															0.0350716	0.13187	0.228347	0.328489		0.0680967
	0.256051	0.362488		0.676528	0.827949		0.281327	0.206546			0.900631	1.24989	2.96107	1.63874	1.59294		2.74893	2.05442	2.21236		1.70847	2.42787		2.30076	3.49473		1.52402	1.58016	1.70415															0.0329925	0.131873	0.228348	0.328498		0.0667746
	0.488771	0.239733		0.222726	0.21216		0.25625	1.22973			0.878103	1.23177	1.56221	1.7552	1.83673		2.04482	3.94	2.41597		1.5973	1.45203		1.97864	2.86093		2.02257	1.61722	2.07733															0.0340854	0.131884	0.228356	0.328513		0.0700426
	0.274878	0.416065		0.496034	0.23113		0.280134	1.48506			0.726757	0.711053	2.73723	1.71636	2.085		2.71302	2.66188	1.58528		2.20643	1.12505		2.10542	3.46032		1.86596	1.89862	2.08796															0.0290137	0.131931	0.228381	0.328513		0.0642007
	0.219063	0.563716		0.291008	0.676803		0.366148	0.127616			0.925608	2.31554	2.77829	1.42392	5.13684		2.72386	2.24403	2.51767		2.17712	1.3633		1.85507	2.69764		2.20567	2.1368	1.50082															0.032158	0.131933	0.228386	0.328536		0.0740168
	0.437924	0.350864		0.558536	0.284412		0.132694	0.402356			0.947562	2.17211	1.799	1.36419	1.89451		2.21229	2.4198	1.317		1.1413	1.64244		1.57196	2.67149		2.57812	1.81157	2.15536															0.031397	0.131957	0.228398	0.328545		0.0601292
	0.39956	0.30264		0.343065	0.312741		0.175647	0.574834			0.650705	0.660736	2.15664	1.61287	1.55529		2.41426	1.53546	1.82163		1.09152	1.38641		1.45021	5.95695		1.74463	2.54483	1.7017															0.0325316	0.131964	0.228398	0.328557		0.0621604
	0.690658	0.448433		0.345336	0.202604		0.143664	0.123802			0.79549	1.08529	3.42112	1.81781	1.46709		1.9107	2.02228	2.61095		1.93273	1.84316		1.75487	5.31788		2.09677	1.8765	1.86149															0.0304427	0.131971	0.228416	0.328569		0.0606147
	0.48346	0.502588		0.330452	0.34572		0.284576	0.333434			1.49762	0.993112	2.47678	1.72474	0.815634		2.59607	2.20198	1.74244		1.79733	1.71654		1.65046	4.81659		1.47028	1.78798	1.63757															0.0370046	0.131971	0.228422	0.328602		0.0570467
	0.643549	0.206587		0.703729	0.230377		0.460143	0.425542			1.06492	1.22407	3.05717	1.62475	0.892514		1.75074	2.09867	2.52876		1.77167	1.54171		1.82737	12.4405		1.72105	2.1064	3.52674															0.0340875	0.131989	0.228423	0.328617		0.0714073
	0.321574	0.399316		0.246245	0.352632		0.363207	0.184331			0.830615	2.51919	2.87866	1.49638	5.63313		2.72093	3.63142	1.9438		2.03592	1.62244		1.55244	2.93213		1.76642	2.41173	2.68358															0.03343	0.13199	0.228423	0.32862		0.0757441
	0.378518	0.18104		0.348121	0.536929		0.211853	0.942996			0.999541	1.46213	2.42353	1.12596	1.18861		2.50632	1.72674	3.05365		2.09696	1.7512		1.34448	1.98395		1.80082	1.5338	1.98312															0.0292053	0.132001	0.228436	0.328623		0.06455
	0.34263	0.660437		0.326732	0.655522		0.124379	0.295941			1.07471	0.796434	3.62991	1.66631	1.29256		2.8539	2.0629	2.34673		1.63908	2.37923		1.9245	2.94861		1.78405	2.3049	2.41005															0.0361425	0.132008	0.228438	0.328626		0.0744946
	0.398861	0.198568		0.858461	0.429224		0.17982	0.446868			1.12135	0.752675	3.8079	1.27407	4.61501		2.2518	1.60635	1.76603		1.14159	2.00314		1.64047	3.73073		2.13866	2.01632	2.10704															0.0317551	0.132063	0.228439	0.328661		0.072653
	0.448756	1.36777		0.730263	0.417184		0.209167	0.115828			0.894631	1.76928	2.79552	1.61864	1.36333		2.32791	1.60842	2.17082		1.35338	2.7902		1.84678	6.29825		1.43553	1.50856	1.88451															0.0394402	0.13207	0.228445	0.32867		0.0664499
	0.445614	0.296798		0.368742	0.380266		0.172847	0.342183			1.08366	1.0163	3.84512	1.74885	3.09152		2.67888	1.26685	2.38361		1.1755	1.73088		2.30053	3.41798		2.32001	1.75045	1.89659															0.0318609	0.132077	0.228455	0.328673		0.0693263
	0.247828	0.337868		0.313651	0.365889		0.19662	0.414849			0.875439	1.50743	3.08953	1.29084	3.84134		2.31777	1.73577	1.81656		1.21136	2.27471		1.46118	5.40755		2.08868	2.08082	2.05814															0.0357056	0.132081	0.228455	0.328685		0.0747089
	0.459404	0.35194		0.552874	0.386724		0.225257	0.728089			0.874964	1.03486	2.8757	1.19768	1.76675		1.65714	2.08995	1.85826		1.91141	1.7918		1.60895	8.2527		2.32789	2.80991	2.04192															0.0308186	0.132096	0.228456	0.328768		0.0695666
	0.304327	0.963028		0.294732	0.194723		0.292799	0.132687			0.833217	1.30619	3.7421	1.49057	2.25863		2.39588	1.75779	2.2171		2.35368	2.13206		1.14036	5.48311		1.80732	3.00104	2.29534															0.0282521	0.132107	0.228461	0.328771		0.0641239
	0.427623	0.379302		0.425171	0.532548		0.222863	0.717979			0.90911	1.00812	3.7817	1.57707	1.15166		1.47987	2.21479	1.74589		2.07403	1.78661		1.86802	2.05951		1.74028	2.26171	3.00941															0.0320477	0.132111	0.228461	0.32878		0.0757503
	0.387954	0.257756		0.33006	0.181394		0.221184	0.417263			1.05382	1.08278	3.22842	1.35471	3.30411		2.29374	1.7731	1.76915		1.46244	2.43756		1.65784	3.27199		2.03523	2.81854	1.72478															0.0334077	0.132126	0.228463	0.328786		0.0753502
	0.51946	0.318702		0.384207	0.377794		0.737585	0.317926			0.969855	0.903672	3.11613	1.57722	1.5118		2.02025	1.48021	2.07457		1.40831	1.27896		1.71369	4.55704		1.94445	2.56232	1.99697															0.0301896	0.132144	0.228468	0.328789		0.0661603
	0.854838	0.38843		0.391387	0.330283		0.281373	0.58125			1.60376	1.08321	3.06804	1.1428	1.00412		2.34072	1.95976	2.31266		1.51121	2.15345		1.92728	6.45869		2.27708	2.08541	1.73701															0.0314963	0.132184	0.228472	0.328807		0.0729588
	0.368126	0.29449		0.420711	0.374346		0.172503	0.491596			1.0947	1.26493		1.45395	1.46916		2.90488	1.83454	2.61338		1.75004	1.39741		1.42357	5.75107		1.7104	1.69305	1.97165															0.0336863	0.132198	0.228481	0.32881		0.0779313
	0.362404	0.769888		0.304371	0.340299		0.23168	0.416547			0.761666	0.779956		1.27621	3.62877		2.35905	2.98374	2.50441		1.94585	1.76712		0.762024	4.36781		1.71922	1.94796	2.2323															0.0306396	0.132201	0.228486	0.328834		0.0600932
	0.401005	0.463647		0.6248	0.207502		0.283366	0.329545			0.789313	0.628849		1.43503	2.83044		2.04819	2.20585	2.17926		1.66678	1.89744		1.94282	1.64742		2.2165	2.87033	1.9595															0.0365686	0.132227	0.228489	0.328878		0.0657659
	0.319877	0.575143		0.50889	0.361774		0.137165	0.719496			0.541993	0.81643		1.59403	0.637959		2.09785	1.99681	2.87012		1.50786	2.11852		1.58875	4.61607		1.70989	2.15473	2.0241															0.0351004	0.13223	0.228497	0.328902		0.0747122
	0.444824	0.259278		0.455467	0.510209		0.369175	0.696507			0.898214	0.667251		1.37633	5.35371		2.82374	2.09083	1.79307		1.91119	1.39895		1.84694	7.34049		1.78421	1.54863	2.47739															0.0291658	0.132233	0.228501	0.328911		0.0745704
	0.455837	0.419704		0.351809	0.276422		1.00892	1.51408			1.15114	0.636572		0.982459	2.67818		2.39416	1.70512	2.7471		2.45194	2.50143		2.69864	5.42046		2.50966	1.81744	1.84503															0.0319983	0.132237	0.228503	0.328914		0.0647837
	0.79124	0.65542		0.391807	0.304654		0.277785	0.37517			1.17376	1.83269		1.16731	1.22862		2.40203	2.13498	2.01914		1.51545	6.14933		2.5391	8.27197		2.05393	2.17127	2.74394															0.030862	0.132241	0.228503	0.328926		0.0754649
	0.533687	0.754021		0.575288	0.929963		0.212777	0.598717			1.09366	1.7069		1.3586	2.83343		2.39858	2.9026	1.82794		1.57065	1.7717		1.56778	7.33191		2.38078	2.39554	1.93307															0.036659	0.132247	0.228505	0.328929		0.0703952
	0.353364	0.586106		0.244892	0.1752		0.352826	0.510645			0.880912	1.98719		1.43998	1.37469		2.41418	1.87296	2.7364		1.04077	1.80057		2.10426	3.18948		2.27445	3.2802	2.44369															0.0309697	0.132261	0.22851	0.328968		0.0652146
	0.352028	0.375222		0.293792	0.388338		0.96866	0.444782			1.12721	0.753407		1.5813	1.97212		2.43671	2.00104	1.85185		1.89941	2.51087		1.84218	1.69687		1.56251	1.55522	1.54852															0.0337354	0.132286	0.22851	0.328982		0.065216
	0.432364	0.352845		0.451398	0.140361		0.407972	0.441801			1.07741	1.27321		1.17742	1.8719		2.55699	2.17879	2.6395		1.02604	1.44107		2.02846	6.40389		2.35012	1.60831	1.68057															0.0337437	0.132288	0.228515	0.328997		0.0698994
	0.295498	0.340295		0.201928	0.280139		0.56565	0.486149			1.0871	1.58729		1.42559	4.37131		1.67083	1.94101	1.99261		2.00258	1.78182		1.37645	1.88983		2.38665	2.12795	1.71357															0.0341164	0.132297	0.228516	0.329		0.0666879
	0.564796	0.343753		0.242477	0.444676		0.217913	1.31138			1.22499	0.79612		1.14028	2.10865		2.31643	3.89273	2.70076		1.53975	1.37241		2.47755	3.45065		1.65349	2.71678	2.62865															0.0300888	0.1323	0.228519	0.329		0.073693
	0.265802	0.320475		0.366936	0.153898		0.238631	1.00243			1.18383	1.50334		1.16484	3.45534		2.49612	4.23696	2.00137		1.65059	1.73898		1.69752	12.1079		3.08091	2.44008	1.71369															0.0320673	0.132303	0.228522	0.329039		0.0696633
	0.201947	1.08427		0.236273	0.602347		0.175575	0.638272			0.748704	0.641853		1.35456	1.89603		2.38405	1.70093	2.27195		1.28613	1.41109		1.28099	5.99987		2.19045	2.04782	1.85317															0.033024	0.132313	0.228522	0.329107		0.0661811
	0.520592	0.351251		0.0765734	0.519279		0.147029	0.347284			0.961546	2.56758		1.67509	1.90719		1.92021	1.81399	3.54215		1.52979	2.3262		1.55461	7.75221		2.07608	2.06869	2.70507															0.0296845	0.132314	0.228526	0.32914		0.0661214
	0.614166	0.254421		0.219112	0.471869		0.162817	0.825422			0.866998	1.31547		1.21975	2.32303		2.3651	2.73182	2.2423		1.58773	2.72681		1.3825	3.05774		1.64956	2.25979	1.94485															0.0317896	0.132316	0.228529	0.329158		0.0715007
	0.335191	0.61553		0.461184	0.545883		0.219845	0.735148			1.34328	0.825937		1.36638	1.14734		2.21707	1.88237	2.49402		1.41798	2.5376		1.87182	7.86875		1.87307	1.87541	2.84181															0.0337173	0.132348	0.228533	0.329176		0.0704697
	0.346242	0.272913		0.426682	1.85035		0.199368	0.937353			0.932756	0.795705		0.978902	6.94665		2.41991	3.77026	2.1912		3.16187	1.66802		1.00942	7.80424		2.34479	2.22911	1.47012															0.0336358	0.132362	0.228535	0.329191		0.0768666
	0.59123	0.510339		0.361286	0.265734		0.193018	0.412221			0.819024	1.67595		1.65492	2.18814		2.58191	3.04237	1.86976		1.81178	1.66706		1.88021	5.40939		2.56588	2.2147	2.00953															0.0335287	0.132368	0.22854	0.329197		0.0674283
	0.282075	0.225857		0.419276	0.473083		0.211776	0.466494			0.798641	0.816916		1.29775	1.67927		1.90288	1.95853	1.74921		1.32407	1.64859		2.48402	3.2178		2.70756	1.79207	2.24406															0.0385659	0.132384	0.228543	0.329205		0.0698496
	0.811509	0.488279		0.7765	0.67415		0.692158	0.492198			1.0296	0.922226		1.3911	0.960487		2.66869	2.57181	2.42405		1.75235	1.62655		1.97029	10.2362		2.11407	2.4335	2.56805															0.0336497	0.132391	0.228543	0.329208		0.0680635
	0.389296	0.552069		0.337079	0.152101		0.2584	0.349615			0.815557	1.046		1.63438	1.50308		2.86452	1.90253	2.12482		1.19774	1.45747		1.68876	3.80311		2.74188	4.00759	1.6531															0.0334166	0.132401	0.228545	0.329226		0.0724772
	1.5135	0.328904		0.320811	0.520155		0.14722	1.04434			0.715896	1.3912		1.38474	3.34764		1.97692	2.5121	1.72221		1.62204	1.02626		2.60504	2.43317		2.38155	1.89963	1.53683															0.0308222	0.132402	0.228546	0.329229		0.0767472
	0.390317	0.542764		0.703316	0.519536		0.200457	0.829244			1.00035	1.66697		1.58315	1.85018		2.20233	2.3348	2.16736		1.43292	2.00209		1.89391	7.74638		2.78137	2.05725	1.70481															0.0380485	0.132442	0.228549	0.32925		0.0709702
	0.280333	0.447807		0.264543	0.310639		0.174819	1.08749			0.755172	0.907961		1.64068	1.33728		2.5946	1.84885	2.8596		1.89257	1.25012		1.89827	3.52701		1.82359	2.04477	2.91561															0.0325494	0.132451	0.228553	0.329271		0.0685792
	0.284556	0.165896		0.622835	0.274144		0.312298	0.461483			1.31658	1.42693		1.57322	1.33076		1.87804	1.78188	1.37791		1.54018	1.67177		0.868985	3.59893		1.78038	2.72764	2.12747															0.0313369	0.132491	0.228555	0.329286		0.0755588
	0.402588	0.563026		0.829303	0.451322		0.236734	0.933886			0.731625	0.586309		1.28611	1.18351		2.01122	1.77693	2.23303		1.58336	1.47182		1.83629	6.78723		2.82162	1.79554	2.27324															0.0381174	0.132506	0.228555	0.329289		0.068364
	0.612173	0.482825		0.56665	0.651527		0.206057	0.250898			1.427	1.39656		1.23965	1.35967		2.50447	2.56424	1.56471		1.52858	1.98081		1.8277	4.03836		2.66921	2.97299	1.80603															0.0289401	0.132508	0.228557	0.329295		0.0684133
	0.393098	0.369513		0.310516	0.537011		0.588269	0.523287			0.985219	1.00306		1.68696	1.28888		2.12542	2.33609	2.32863		2.86535	2.17004		1.43674	3.85792		2.10318	1.37415	1.62388															0.0346671	0.132541	0.228568	0.329307		0.0657436
	0.509692	0.538536		0.390114	0.475488		0.110501	0.692015			0.705263	1.1024		1.50984	1.11003		2.14442	2.35045	2.04657		0.931128	1.96142		1.67161	3.65294		2.11056	1.96064	2.19088															0.0347644	0.132545	0.228568	0.329313		0.0746027
	0.387207	0.815427		0.983648	0.325389		0.653576	0.432124			1.58906	1.22942		1.33942	3.33787		2.0925	2.45652	2.42418		1.63601	1.72795		2.23286	5.16938		1.39584	3.11757	2.31258															0.033736	0.132556	0.228574	0.32933		0.065071
	0.298466	0.31871		0.33254	0.220892		0.209069	0.446574			0.583442	1.60618		1.38667	3.86089		2.57555	1.9537	2.84422		2.47386	1.12118		1.9402	4.05897		1.69372	2.59994	2.3392															0.0348346	0.132566	0.228577	0.329354		0.0716874
	0.272749	0.500924		0.38343	0.871473		0.167282	1.43383			0.749038	1.87421		2.09571	1.20535		3.0811	1.55144	2.18987		1.40594	1.31666		1.61409	7.98442		2.00318	2.01353	2.78412															0.0365978	0.132575	0.228577	0.329378		0.0680412
	0.370942	0.324582		0.301925	0.886732		0.405401	0.831216			1.20363	0.611714		1.23655	1.01249		2.17778	1.68051	2.34453		1.32432	1.58438		1.92969	6.35254		1.69884	2.09029	1.71153															0.034216	0.132575	0.228578	0.329381		0.0648316
	0.369768	0.294821		0.27507	0.47328		0.170213	1.02396			1.2005	1.06963		1.44168	1.61559		2.28286	2.67709	2.64178		1.30018	2.50999		2.08885	1.96627		2.06398	1.32327	2.16011															0.0365633	0.132575	0.228579	0.329428		0.0676089
	0.503738	0.902728		0.507529	0.243299		0.131573	0.586783			0.917832	1.89867		1.6917	1.14301		1.91661	2.58203	1.53512		1.50473	2.09045		1.94994	7.50416		1.8635	1.57665	1.95152															0.0334639	0.132584	0.228587	0.329431		0.0743718
	0.901716	0.509326		0.400538	0.386262		0.156774	1.30338			0.784446	1.47657		1.40399	0.74307		2.29251	1.92306	1.87214		2.141	1.41579		1.81049	4.91143		1.81673	1.74366	3.46907															0.0372333	0.132599	0.228588	0.329431		0.0643561
	0.286928	0.46829		0.32963	0.477255		0.23005	0.593778			0.903527	0.908564		1.52333	1.65749		1.77623	1.62138	1.84546		1.4089	1.87635		1.0377	8.89959		2.41063	2.91731	2.29954															0.0377597	0.132618	0.228588	0.329434		0.0706431
	0.495011	0.157681		0.592815	0.40278		0.152641	1.08707			1.15868	0.628726		1.8488	3.99387		2.13869	2.01613	2.42745		1.9057	1.43889		1.37198	5.64111		1.84116	2.52704	2.21568															0.0333351	0.132626	0.228593	0.329458		0.0833366
	0.395776	0.330461		0.275579	0.386387		0.125405	0.661028			0.85145	1.56546		1.91994	1.23536		2.80402	1.79627	2.26106		1.12601	2.16466		1.58597	2.05085		2.28101	2.57482	2.43325															0.0311222	0.13263	0.228601	0.329494		0.0708053
	0.312775	1.3737		0.342486	0.748903		0.17231	0.359355			1.01967	1.92164		1.26505	3.99012		2.32139	1.94146	1.84239		2.259	1.90988		1.70744	5.25139		1.53719	2.77062	2.32641															0.0313536	0.132635	0.228603	0.329497		0.0664049
	0.568961	0.333798		0.359562	0.29443		0.262656	1.02945			0.955104	1.68213		1.04766	1.55965		2.31015	2.41181	2.90846		2.20627	1.238		1.47533	1.89709		2.10616	2.42996	3.10231															0.033322	0.132652	0.228604	0.329521		0.0733195
	0.788753	0.791286		0.51511	0.44483		0.102084	0.405505			0.621142	1.00192		1.44704	2.02727		2.04261	2.25323	2.7413		2.17737	1.76268		2.29388	6.69682		1.89052	2.4899	2.72025															0.035184	0.132679	0.228605	0.329527		0.0670718
	0.585094	0.488756		0.630438	0.512631		0.116212	1.02364			0.906953	1.15396		1.56996	1.83716		3.60326	1.54231	3.06421		2.33694	1.51424		1.69437	11.6688		1.67011	1.818	1.94769															0.0298916	0.132681	0.228612	0.329527		0.0753972
	0.0520292	0.698737		0.602386	0.146632		0.443623	0.74915			0.989992	1.46686		1.5294	4.62943		2.04457	2.1598	2.74203		1.6735	1.75585		1.91495	3.20852		3.00242	1.98143	1.74583															0.029908	0.132692	0.228615	0.32953		0.0730256
	0.350302	0.341911		0.400365	0.300579		0.220447	0.85554			1.39034	1.26323		1.42216	1.68514		4.68212	2.00499	2.27616		1.30625	1.68376		1.9113	3.78805		1.8206	1.7248	2.13593															0.0303109	0.132722	0.228617	0.329533		0.0733939
	0.449491	0.164347		0.238682	0.145685		0.224587	0.788895			1.04102	1.37585		1.54774	1.67477		2.58616	2.03513	4.21508		1.22586	3.27492		1.70845	6.43692		2.06642	1.8073	2.27039															0.0305973	0.132728	0.228618	0.329539		0.0700682
	0.210784	0.330141		0.547154	0.551458		0.221764	0.500083			1.41047	0.809198		1.09439	3.80774		1.64252	1.85993	2.07918		0.933571	1.75243		2.00207	10.4046		1.99096	1.52837	1.75264															0.0353826	0.132738	0.228619	0.329544		0.0662821
	0.435598	0.709667		0.41495	0.615294		0.386498	0.317015			1.17907	1.10669		1.67874	3.21514		2.27763	2.40627	3.02474		2.45063	1.89082		1.77291	9.34843		2.66512	1.75558	3.4226															0.0387643	0.132797	0.228626	0.329547		0.0759337
	0.523459	0.457501		0.265312	0.505932		1.25111	1.46589			1.14273	1.26982		1.72916	5.09411		2.52362	2.04309	3.10756		1.53996	1.981		1.667	3.53571		2.71191	2.36171	2.29054															0.0306312	0.132797	0.228633	0.329562		0.0685494
	0.454189	0.678		0.29744	0.257343		0.063969	0.689032			0.984831	0.624216		1.35899	1.32915		2.02385	1.95645	2.16478		1.57406	2.64236		2.11098	5.90848		2.38335	1.69407	1.68018															0.0337779	0.132809	0.228639	0.329571		0.0721017
	0.489035	0.846702		0.325105	0.196615		0.481794	0.415537			1.21111	0.594585		1.26383	1.98447		2.31314	1.77654	2.0474		1.88572	1.31053		1.71395	4.26106		2.33376	2.14856	2.76556															0.0364303	0.132809	0.228641	0.329586		0.0705289
	0.309247	0.37895		1.33682	0.157768		0.219793	0.165508			1.42823	1.12254		1.31736	2.88375		3.15903	2.33342	2.69983		1.37515	1.80443		2.00041	7.97076		1.97281	1.93373	2.12026															0.0339355	0.132833	0.228643	0.329595		0.0711039
	0.276751	0.313128		0.397793	0.87921		0.32037	0.574881			0.847609	0.864046		1.54137	3.4719		2.2191	2.06809	2.75304		1.19625	1.71814		1.48823	1.36709		1.73688	1.66784	2.0587															0.0317146	0.132879	0.228643	0.329604		0.0738689
	0.97261	0.315405		0.699995	0.732243		0.122967	0.181062			1.05864	1.23652		1.52827	0.993229		2.34641	2.22198	2.16745		1.52162	1.47675		2.13099	5.49036		2.00544	1.79055	1.72129															0.0280683	0.132914	0.228646	0.329619		0.0751544
	0.302055	0.702823		0.795447	0.281665		0.0761104	0.865953			0.947628	1.05985		1.53852	6.55407		2.66377	2.90394	1.69322		1.91643	1.60353		2.03657	3.5106		1.97919	2.36703	2.08031															0.0307999	0.132925	0.228651	0.329652		0.0656597
	0.261604	0.314266		0.461892	0.632267		0.27876	0.461313			1.05776	1.14299		1.73843	1.72947		1.28596	1.68139	1.95813		2.60217	1.3487		1.8626	7.4311		2.08628	2.4019	1.71594															0.0350882	0.132926	0.228652	0.329655		0.0720377
	0.295659	0.332042		0.218709	0.714611		0.230652	1.10975			0.668603	1.1161		1.54839	1.1531		2.00805	2.49646	1.66132		1.18365	1.36799		1.62226	3.24508		2.4711	2.91768	1.65972															0.0331341	0.132938	0.228657	0.329669		0.0722344
	0.273521	0.174217		0.346521	0.309979		0.107665	1.34062			0.93177	1.90765		1.45297	2.77893		2.93055	2.06062	2.06304		1.33472	1.03439		2.30699	9.83968		1.88732	2.35426	1.90281															0.0345452	0.132946	0.22866	0.329675		0.0650823
	0.205899	0.422177		0.43607	0.660374		0.514308	0.496069			0.97139	1.32259		1.4474	1.36007		2.5662	2.10357	2.52967		2.107	1.80163		1.82476	3.60511		2.365	2.13491	2.1549															0.0399152	0.13299	0.228662	0.329681		0.0718524
	0.299682	0.348021		0.540066	0.328485		0.24069	0.247008			0.637402	1.07044		1.431	6.74485		1.80677	2.11956	1.54833		1.70521	1.80851		1.29268	4.00163		1.88795	1.65467	1.87742															0.0320177	0.132993	0.22867	0.32975		0.0694751
	0.842966	1.74123		0.315779	0.48365		0.300466	0.829009			1.25837	1.09652		1.2873	1.62657		2.71784	2.5108	2.62277		0.863036	1.23327		1.23628	3.23087		1.94187	1.93731	2.36579															0.0368764	0.132998	0.228678	0.329759		0.0710764
	0.23035	0.201543		0.743552	0.277242		0.398786	0.419128			0.754929	1.18585		1.7102	1.32566		2.05952	2.22164	2.15443		1.25729	1.67557		1.38635	4.409		2.32534	1.56582	1.8427															0.0305679	0.132999	0.228679	0.329776		0.0724388
	0.33665	0.224983		0.388044	0.235983		0.189976	0.628036			1.25306	0.520673		1.47656	5.12861		2.39258	2.53071	1.95926		1.35482	1.95936		1.76646	3.55978		2.2509	1.5931	2.05783															0.0311636	0.133012	0.228682	0.329821		0.0701473
	0.536332	0.450065		0.536082	0.543417		0.234044	0.637755			0.965628	1.65059		1.58376	3.39867		2.53355	2.64774	2.30304		2.45463	1.60905		1.77815	3.47737		1.88973	1.67055	1.4528															0.0355188	0.133022	0.228682	0.329821		0.0709385
	0.37188	0.376687		0.207809	0.337923		0.156741	2.97691			0.764083	0.944177		1.25205	3.61502		2.7997	2.53323	2.34749		2.03536	1.42939		1.734	5.82808		1.23938	1.40187	2.48475															0.0379173	0.133023	0.228684	0.329842		0.0650634
	0.295457	0.327677		0.386398	0.47861		0.504946	0.581642			1.08379	1.08883		1.67459	1.37128		2.69504	2.07844	1.8509		1.1825	2.01759		2.00639	3.37498		2.3575	2.77993	1.57875															0.0286486	0.133045	0.228687	0.329854		0.0691315
	0.340104	0.328007		0.602788	0.232803		0.290276	0.518365			0.774879	1.25807		1.52707	5.78309		3.04787	2.2224	2.87287		1.59231	1.82702		1.92745	4.78624		2.48947	2.62835	1.34171															0.033852	0.133055	0.228692	0.329863		0.0736949
	0.254151	0.533856		0.507231	0.476665		0.198523	0.412923			0.723231	0.921636		1.23517	1.78073		3.63818	2.17813	2.04918		1.63909	1.32224		2.37676	5.49033		2.63851	1.66541	1.749															0.0318071	0.133059	0.228693	0.329863		0.073165
	0.694204	0.421103		0.156349	0.325647		0.256379	1.11331			0.977559	1.24505		1.71715	4.70492		1.6255	2.23842	1.57572		1.60712	1.57728		1.74724	4.19765		2.06745	2.70359	1.78896															0.0303371	0.133061	0.228698	0.329863		0.0726009
	0.628378	0.407038		0.257232	0.380466		0.187724	0.0910992			0.916886	1.25722		1.27723	3.33701		2.37498	2.16124	1.83111		1.23999	4.676		1.88312	9.93124		2.62604	1.38138	2.44192															0.0309756	0.133082	0.228703	0.329866		0.0748463
	0.33307	0.675349		0.234658	0.556247		0.266098	0.782693			0.870432	0.556068		1.49557	2.00272		1.9984	2.8221	2.00343		1.56018	1.70545		1.81173	4.58703		1.92421	2.92361	2.36918															0.0337274	0.133099	0.228703	0.329881		0.0676582
	0.278366	0.600219		0.395174	0.459342		0.395266	0.623069			1.09454	1.97439		1.47615	2.177		2.49677	2.31877	2.25347		1.93848	1.64742		1.85975	13.6436		1.91931	1.87862	2.25629															0.0367057	0.133103	0.22871	0.32991		0.0725952
	0.28585	0.307123		0.634353	0.267945		0.25595	1.11789			0.690739	1.25015		1.51876	1.22378		3.46756	2.32226	2.21702		1.6273	1.52976		1.30976	2.7817		2.52216	2.66884	1.47548															0.0292632	0.133103	0.228712	0.32991		0.0711039
	0.354229	0.340196		0.471909	0.196454		0.208098	1.02468			0.878155	1.49547		1.6656	1.91478		1.94862	2.30607	2.10208		1.74459	1.58033		2.16256	9.08111		2.52243	2.52517	1.7959															0.0332967	0.133111	0.228712	0.329913		0.0732043
	0.340615	0.554373		0.293474	0.343268		0.144216	0.809498			1.35832	1.58995		1.43215	1.82858		1.49223	2.11618	1.63105		1.2759	2.03519		1.99639	6.70464		1.75607	2.65629	2.76902															0.0340271	0.133118	0.228713	0.329916		0.0716523
	0.354139	0.443784		0.418562	0.884448		0.316455	0.35526			0.665069	0.624666		1.42006	0.564498		1.92802	2.55094	1.81409		1.55484	1.89929		1.99925	6.09885		1.92182	1.79294	2.04002															0.0360217	0.133125	0.228718	0.32994		0.0716519
	0.408304	0.732352		0.31084	0.901111		0.117094	0.983187			0.903289	0.757986		1.42382	7.18472		2.44335	2.14422	2.28045		1.26304	2.3543		1.52127	6.19723		1.77701	2.64417	2.32871															0.0336141	0.133135	0.228728	0.329967		0.0776056
	0.767122	0.332128		0.287427	0.85545		0.680099	1.13661			0.879824	1.21752		1.53455	1.34369		2.44927	1.6346	2.24829		1.98136	1.13444		1.4288	5.24561		1.75474	1.77909	1.23597															0.0334321	0.133146	0.228733	0.329973		0.0628336
	0.475363	0.24344		0.405323	0.832904		0.216569	1.2522			1.30731	0.965812		1.24746	1.25638		1.78319	2.09787	3.64846		1.70581	0.992811		1.81303	5.3253		2.17599	2.09976	1.49189															0.0350103	0.133148	0.228734	0.329976		0.0753175
	0.433348	0.309924		0.656158	0.275463		0.158591	0.793608			1.05278	0.759377		1.6896	1.72389		2.4419	1.5898	1.8437		1.85099	1.75087		1.99004	5.2347		1.75511	1.72511	1.66467															0.0347489	0.133157	0.228736	0.329982		0.0727924
	0.729798	0.330035		0.1544	0.0987806		0.288664	1.80935			1.04408	0.557193		1.75567	5.88277		1.91776	2.5582	1.72315		1.1359	1.5373		1.52698	6.28635		2.33971	2.32901	2.72452															0.0344842	0.133171	0.228741	0.329991		0.0764419
	0.362744	0.323583		0.363405	0.26265		0.19834	0.23116			0.774502	1.35189		1.52741	2.50376		1.7725	1.60199	2.37616		1.41589	1.45539		1.62824	2.56219		1.31925	3.31889	2.20945															0.0343947	0.133189	0.228741	0.330005		0.0671003
	0.554634	0.537368		0.400615	0.336951		0.127693	1.05239			0.994851	0.559014		1.53171	3.33019		2.0829	1.73711	1.85299		1.67884	1.82741		1.69664	17.5727		1.5395	2.55702	2.02703															0.0313994	0.133194	0.228746	0.330014		0.0708882
	1.45908	0.321872		0.693994	0.3438		0.231481	0.85048			1.49338	0.605818		1.23958	1.1601		2.29714	2.41912	2.01009		1.81616	1.67845		1.71049	8.01996		2.5861	1.74641	2.39953															0.0346906	0.133209	0.228773	0.330017		0.0721169
	0.551197	0.611744		0.236782	0.312642		0.210168	0.225406			0.989635	1.33224		1.22173	5.3354		2.68015	2.07637	3.29952		1.16034	1.38034		2.42891	2.60883		2.47578	2.19259	1.58026															0.0346921	0.133209	0.228777	0.330044		0.0779114
	0.291415	0.327132		1.28533	0.316322		0.234648	0.904021			0.727844	1.00968		1.89422	7.03178		1.90569	2.42264	2.00851		1.16565	1.48475		2.13954	7.79849		1.65038	2.26369	2.29361															0.0342844	0.133231	0.228795	0.330047		0.0749345
	0.522537	0.464841		0.259279	0.492534		0.429442	0.42208			1.20618	0.818564		1.39709	3.49468		2.40506	1.7576	1.99782		2.23494	1.53701		1.78475	4.93362		1.43008	1.93173	1.45541															0.0414878	0.133235	0.228802	0.33005		0.0722017
	0.659609	0.621483		0.328092	0.422534		0.0920624	0.318335			1.15373	1.29969		1.28391	6.11638		1.35412	1.92694	1.85698		1.65018	1.49542		1.57716	9.07584		1.8853	2.60384	2.11178															0.0320037	0.133244	0.228803	0.330065		0.0753175
	0.469843	0.261635		0.444595	0.174942		0.0939735	0.661157			1.01911	2.57274		1.26661	2.36097		2.64195	2.37209	2.68935		1.71178	1.64804		2.03017	8.66817		2.44576	1.87563	2.23077															0.0361344	0.133262	0.228806	0.330071		0.0869544
	0.400575	0.229474		0.317138	0.225058		0.151808	1.64038			0.732248	1.26498		1.74639	1.43678		2.03495	1.90445	1.03761		2.00383	1.56377		1.73781	3.95748		1.88776	1.92785	2.67824															0.0319005	0.133282	0.228814	0.330077		0.0674577
	0.459762	0.298488		0.381858	0.396424		0.670236	1.78862			0.987113	0.868105		1.21248	1.00553		1.73219	2.57362	2.05542		2.17914	2.45263		1.99826	9.07635		1.34339	1.81386	1.35995															0.0358058	0.133294	0.228819	0.330104		0.0748885
	0.450058	0.30575		0.523404	0.376915		0.138449	1.9305			0.858487	2.3717		1.45768	0.984733		1.85784	2.16156	2.44565		2.10983	1.9944		1.64102	4.13052		2.23032	1.57615	1.338															0.0326737	0.133307	0.228819	0.330104		0.0731455
	0.305628	0.452425		0.386586	0.834356		0.5521	0.398275			0.749859	1.06176		1.76222	11.1357		2.25986	2.56959	2.40235		1.87629	2.60597		1.41363	6.1097		2.22655	2.08805	1.38437															0.03132	0.133321	0.228828	0.330136		0.0763262
	0.389659	0.433241		0.615638	0.371115		0.323111	0.230458			0.998109	1.08567		0.93551	4.00557		2.00983	2.79973	2.63855		1.96738	1.78491		2.36387	4.60319		2.19665	2.15714	1.55458															0.0350505	0.133334	0.22883	0.330136		0.0682597
	0.270932	0.182068		0.379846	0.151668		0.227993	0.304308			0.931561	1.22283		1.47643	4.60853		2.14514	2.21506	2.08153		1.52404	1.04318		1.84101	8.42055		1.80524	1.791	1.67533															0.034235	0.133349	0.228833	0.330139		0.0739372
	0.364786	0.599412		0.293376	0.216197		0.124189	0.268991			0.861437	1.16219		1.19029	2.76286		2.03024	2.22977	1.70889		1.80642	3.01988		1.77919	6.16505		1.89817	2.48814	2.35031															0.034938	0.133362	0.228833	0.330145		0.0721856
	0.453054	0.315788		0.223623	0.374596		0.374522	0.17083			1.42769	0.633848		1.51007	3.3945		1.93161	2.31924	2.00243		2.1945	1.23216		1.84226	3.62488		1.92376	2.82694	1.67051															0.0388324	0.133364	0.228834	0.33016		0.0726393
	0.354978	0.846637		0.983935	0.444473		0.533631	0.45295			0.752952	1.47133		1.75122	3.65822		2.23795	2.17306	1.69751		1.73461	1.92167		1.33528	9.43633		2.25906	1.8538	2.66793															0.0290597	0.133393	0.228835	0.330187		0.0693339
	0.895861	0.348947		0.445837	0.506366		0.496978	1.06198			0.818326	2.67707		1.21478	1.23271		3.70672	1.97086	3.00928		1.50751	1.30037		2.02262	5.07843		2.24148	2.31966	3.31555															0.0344649	0.133395	0.228838	0.330228		0.0731413
	0.463062	0.444229		0.74475	0.461344		0.129305	0.183529			0.936548	1.51475		1.33072	1.94621		1.66456	1.98025	2.14718		1.34041	2.42061		1.44377	2.82355		2.55368	1.71853	1.55139															0.0326157	0.133412	0.228839	0.330243		0.0733712
	0.334138	0.5054		0.196498	0.528775		0.211399	0.418111			0.940015	1.61196		1.34474	1.158		2.27542	1.69949	2.28087		1.41616	1.42134		1.84791	5.09721		2.55367	2.82807	1.46638															0.0322354	0.133422	0.228843	0.330267		0.0761433
	0.313356	0.344885		0.356151	0.159935		0.250133	0.497751			0.904834	1.0461		1.53502	1.77366		2.8446	2.43706	2.38215		1.39561	1.43804		2.20837	7.33304		1.7751	1.56765	1.6904															0.0351819	0.133447	0.228847	0.33027		0.0741927
	0.373422	0.355518		0.301322	0.486166		0.202457	0.472888			1.38456	0.808794		1.58652	1.0604		2.31549	2.41673	1.91654		1.52768	1.39291		1.64623	16.8564		1.83448	1.99816	1.60307															0.0336976	0.133456	0.228857	0.330279		0.070664
	0.496539	0.698641		0.567328	1.00697		0.339376	1.06304			1.01711	0.951514		1.64628	5.34327		2.68925	2.2596	3.40113		1.51989	1.74537		1.85021	8.31844		2.21283	2.38536	1.99952															0.0333857	0.133462	0.228862	0.330288		0.0803905
	0.515789	0.476773		0.831841	0.341805		0.22408	0.528139			0.966767	1.30927		1.44503	1.58427		2.26923	1.25061	2.20234		1.48947	1.36452		2.09523	3.84452		3.08488	1.27586	2.20384															0.0282398	0.13349	0.228864	0.330291		0.062498
	0.259358	0.763953		0.25251	0.377936		0.231023	0.386719			0.849895	1.52161		1.42864	1.68429		2.80268	1.93504	1.96472		1.83119	2.70077		2.22034	5.04329		2.54919	1.99054	1.61873															0.0345508	0.13349	0.228867	0.330303		0.0773791
	0.497002	1.16873		0.246835	0.590395		0.201415	0.188441			1.13685	1.07272		1.62889	3.24174		1.9906	2.28879	2.42247		1.46822	1.39597		1.91019	2.53014		1.71847	1.85037	2.75194															0.0327817	0.133492	0.228872	0.330312		0.0694714
	0.899609	0.396551		0.645276	0.200524		0.151382	0.138091			0.734114	1.47678		1.56079	3.99326		2.50149	2.04406	2.25389		1.76188	1.31714		1.34152	6.2799		2.15522	2.09941	2.30054															0.0336863	0.133499	0.228876	0.330324		0.077224
	0.229115	0.493016		0.507676	0.711118		0.169313	0.247706			0.817392	1.13798		1.54214	2.44415		2.67375	2.0225	2.36064		1.46006	1.62854		2.2477	11.8637		1.88456	2.0265	1.82972															0.0323085	0.133524	0.228883	0.330344		0.0674122
	0.322726	0.338054		0.875151	0.52993		0.123898	0.686802			1.46289	1.15424		1.76902	3.71599		2.30124	1.78002	1.94866		1.71601	2.96125		2.12437	9.34558		2.09306	2.75083	1.95185															0.0339522	0.133535	0.228906	0.330371		0.0735399
	0.411489	0.307192		0.151209	0.45522		0.317966	0.450821			0.994059	1.07872		1.3923	1.44787		1.98687	1.95915	1.82704		1.71257	3.86557		1.32245	7.10169		1.93828	2.132	1.51189															0.0362632	0.133543	0.228908	0.330398		0.0731209
	0.197948	0.331633		0.303968	0.623591		0.238702	0.338471			0.865001	1.00744		1.27628	1.05468		2.03019	1.83883	1.9269		1.53048	1.66984		1.69143	7.18513		1.75975	1.67325	1.48923															0.0394272	0.133555	0.228913	0.330398		0.0758442
	0.261313	0.365684		0.35533	0.950285		0.169715	0.246348			0.859515	1.11887		1.40072	1.02029		2.35722	1.89429	2.37407		1.95449	1.2662		1.54532	2.23876		2.53745	1.46787	2.24776															0.0315493	0.133558	0.228916	0.330404		0.0705711
	0.205635	0.380195		0.945622	0.382724		0.157233	0.400361			0.995958	1.20805		1.49216	1.70564		2.53283	1.59294	2.2089		2.45956	1.53246		2.01826	1.60338		1.78253	1.45244	2.31606															0.0336926	0.13359	0.228918	0.330413		0.0680232
	0.539384	0.60245		0.292408	0.447364		0.614499	0.137966			0.886873	1.0941		1.07354	0.969058		2.06264	2.12647	2.20581		2.68905	1.67363		2.19192	3.1671		2.56885	2.28223	2.41421															0.0322208	0.133617	0.228927	0.330428		0.0765258
	0.324088	0.364263		0.424819	0.356783		0.541977	0.623037			0.763906	0.818683		0.92986	1.76462		2.09023	3.79841	1.48972		1.77633	1.22129		1.32536	5.55596		1.38453	2.86774	1.522															0.0340462	0.133624	0.228939	0.330434		0.0738158
	0.612934	0.538924		0.170047	0.551977		0.301305	0.37724			0.83226	0.525571		1.11886	1.85671		1.93966	1.44304	2.16682		1.61053	1.34815		1.98485	6.14611		2.10969	3.42336	2.30622															0.0328206	0.133628	0.228942	0.330437		0.0728459
	0.36509	0.219296		0.626895	0.822897		0.297413	0.515779			1.03393	1.05705		1.04861	3.25597		2.60046	2.27722	2.84153		1.70099	1.71495		2.33185	1.45167		2.60964	2.02596	1.99066															0.0394982	0.133636	0.228947	0.330437		0.0786504
	0.383923	0.50096		0.30794	0.379713		0.526159	0.505394			0.740736	0.726944		1.73164	1.41124		2.55452	2.37096	2.18662		3.29241	2.78714		1.39978	4.19861		2.62485	2.52699	2.13318															0.0322752	0.133636	0.228952	0.330443		0.0744197
	0.613643	0.450807		0.499204	0.460748		0.163625	0.288562			1.17759	1.46545		1.46816	1.46339		2.89251	2.17217	2.77166		1.16169	1.34869		1.78527	5.40761		1.37982	1.74838	2.11439															0.0303508	0.133651	0.228955	0.330449		0.0748245
	0.494523	0.470281		0.262867	0.40979		0.175175	0.234239			0.772944	1.36968		1.52443	2.10642		2.3186	2.40245	1.25912		1.30932	1.12615		1.53447	1.84985		2.0966	2.4729	2.35367															0.0356598	0.133657	0.228955	0.330452		0.0729521
	0.608858	0.825727		0.230585	0.578752		0.203762	0.348865			0.86995	1.30187		1.28838	1.13422		1.78642	2.02453	1.81138		1.4119	1.9217		1.57287	10.8316		2.67875	1.58113	2.21104															0.0346525	0.133674	0.228962	0.33046		0.0706261
	0.27289	0.359616		0.139617	0.269438		0.365042	0.287126			1.21636	1.44276		1.74627	1.4755		2.40506	2.93445	2.0376		1.34577	3.57762		1.83756	6.52094		2.04926	1.651	1.72982															0.0333077	0.133696	0.228971	0.330469		0.0695467
	0.532091	0.401771		0.552428	0.453568		0.177758	0.32201			1.10306	1.2338		1.61577	1.60564		2.52947	2.6841	1.81223		1.35003	1.5373		1.56193	13.0058		1.68953	2.04021	1.83059															0.0342594	0.133705	0.228971	0.330478		0.0779749
	1.34804	0.38338		0.302048	0.396212		0.429489	0.509708			0.951267	1.40811		1.53491	0.888169		1.71924	2.69746	2.56581		1.07346	1.19912		1.44237	9.63797		2.23722	1.50843	2.28375															0.0279755	0.133706	0.228973	0.330487		0.0742751
	0.271455	0.204253		0.643374	0.240344		0.169347	0.336112			0.600432	0.648898		1.27248	1.10163		2.68844	2.01759	2.03626		1.80966	1.82031		1.51614	1.68669		1.85107	1.76486	2.25986															0.0348515	0.133717	0.228974	0.330553		0.0708669
	0.351043	0.682714		0.143715	0.428444		0.263944	0.486329			0.623626	0.944482		1.10957	5.91142		2.48693	2.29616	2.29441		2.60854	2.20458		1.97863	7.3636		2.65209	2.46273	2.54851															0.0265156	0.133739	0.228975	0.330556		0.0722387
	0.687519	0.266098		0.20516	0.324461		0.353183	0.238133			0.777059	0.750554		1.29199	4.04258		1.98066	2.2093	2.53801		1.53412	1.34244		1.72753	8.05886		2.90284	1.35695	3.11779															0.0350921	0.13374	0.228985	0.330562		0.0781422
	0.345728	0.343953		0.230551	0.48411		0.258163	1.25009			0.996791	1.19762		1.20211	3.35552		1.90491	2.05963	3.58193		1.50557	1.50693		1.65045	12.5166		2.14594	2.40487	2.50936															0.0351679	0.133744	0.228991	0.3306		0.0752085
	0.403111	0.442467		0.387001	0.381873		0.282922	0.247064			1.02964	1.76665		1.41835	1.24592		2.29296	1.76037	2.69388		1.45745	1.51		2.51713	11.315		1.93996	1.82971	2.36875															0.0339123	0.133745	0.229004	0.330633		0.0752886
	0.339992	0.398691		0.279765	0.159036		0.45279	0.34007			0.900714	1.06557		1.22865	1.64242		1.95102	1.69975	1.39785		1.65959	2.02148		1.67691	7.82095		2.05918	3.50553	2.35285															0.0282896	0.13375	0.229014	0.330642		0.0708579
[truncated: 1,048,224+ more rows]
[truncated: 7 more columns]

## Sheet: Fig. 4
Fig. 4A					Fig. 4B		Tet1-ZF-CD low	Tet1-ZF-CD mid	Tet1-ZF-CD high	Tet1-CD LOW	Tet1-CD MID	Tet1-CD HIGH									Fig. 4C					Fig. 4E
[truncated: 9,124 more rows]
[truncated: 4 more columns]

[truncated: 12 more sheets: Fig. 5, Fig. 6, Fig. 7, Fig. 8, Fig. 9, Suppl. Fig. 1, Suppl. Fig. 2, Suppl. Fig. 3, Suppl. Fig. 4, Suppl. Fig. 5, Suppl. Fig. 6, Suppl. Fig. 7]
